# Supplementary material for: Chronic exposure to the star polycation (SPc) nanocarrier in the larval stage adversely impairs life history traits in Drosophila melanogaster
Source: J Nanobiotechnology. 2022 Dec 8;20:515. doi: 10.1186/s12951-022-01705-1 (PMC9730587; doi:10.1186/s12951-022-01705-1)
Supplement: Supplementary file 4 — Additional file 4: Table S1. List of differentially expressed genes upon SPc treatment. [file 12951_2022_1705_MOESM4_ESM.xlsx]

## Sheet: L-CK1_L-CK2_L-CK3_vs_L-SPc1_L-S
#ID	gene_name	L-CK1_Count	L-CK2_Count	L-CK3_Count	L-SPc1_Count	L-SPc2_Count	L-SPc3_Count	L-CK1_FPKM	L-CK2_FPKM	L-CK3_FPKM	L-SPc1_FPKM	L-SPc2_FPKM	L-SPc3_FPKM	pValue	FDR	log2FC	regulated
FBgn0033327	PGRP-SC1b	2554	1783	1782	70	78	101	286.88	192.605	196.376	6.25846	7.05522	9.01886	5.70814e-112	8.82804e-109	-4.31998	down
FBgn0051089	CG31089	456	395	385	29	19	29	19.7787	17.4425	16.9286	1.22577	0.809722	1.19205	6.43117e-74	4.35149e-71	-3.70323	down
FBgn0051091	CG31091	1062	850	892	102	95	83	39.6904	30.9637	33.8524	3.60622	3.36162	3.03716	8.10832e-93	9.75341e-90	-3.19703	down
FBgn0028949	CG15254	67	69	80	0	8	3	5.18528	5.36681	6.07679	0	0.597056	0.231379	2.15882e-19	1.37479e-17	-3.01762	down
FBgn0032068	LManV	4033	3755	3614	600	694	607	57.5186	52.7665	52.5794	7.79456	8.96604	7.91306	5.21628e-124	1.88238e-120	-2.55316	down
FBgn0035780	CG18417	678	866	792	135	146	123	27.8253	35.8876	33.026	5.21889	5.59423	4.74818	1.11473e-53	3.54942e-51	-2.44025	down
FBgn0051267	CG31267	1260	1006	1136	217	210	196	86.5218	68.5717	77.919	13.4879	12.9759	12.1397	1.25178e-69	6.77591e-67	-2.38973	down
FBgn0030597	Eo	144	112	122	22	26	12	3.52137	2.73359	3.02266	0.503208	0.607044	0.290577	4.56843e-19	2.81011e-17	-2.3125	down
FBgn0004240	DptA	412	348	328	85	77	36	70.3787	58.1786	54.9671	11.9792	10.9935	5.08278	3.88092e-19	2.41465e-17	-2.18935	down
FBgn0003373	Sgs3	19257	31091	28737	6632	4766	4694	943.599	1434.71	1405.2	267.379	197.659	193.336	4.43293e-26	4.20973e-24	-2.14472	down
FBgn0036023	CG18179	2319	1416	1576	326	411	387	139.338	80.7077	94.8305	16.1167	20.4833	19.139	6.07056e-29	6.63837e-27	-2.11193	down
FBgn0264272	mwh	1827	2269	2130	531	501	376	21.0748	25.3508	24.5857	5.73376	5.52197	4.17494	9.23277e-37	1.4078e-34	-2.06449	down
FBgn0050047	CG30047	1164	1125	1170	334	293	249	22.0662	21.1421	22.5009	5.9227	5.17533	4.43363	1.59688e-45	3.67827e-43	-1.93674	down
FBgn0038481	CG17475	6279	3755	3986	938	1164	1305	304.455	182.057	197.065	42.0443	52.4044	60.1009	1.56609e-21	1.16127e-19	-1.90784	down
FBgn0003319	Sb	12	45	31	3	2	3	0.114906	0.420107	0.309089	0.0285484	0.0256566	0.0332469	1.04568e-06	9.99161e-06	-1.84947	down
FBgn0028938	Vajk1	48	55	64	14	12	9	0.914339	0.941124	1.22852	0.247974	0.221934	0.158209	8.44467e-10	1.59272e-08	-1.83515	down
FBgn0015035	Cyp4e3	764	836	776	206	218	229	24.3999	26.9326	25.0179	6.26789	6.58295	6.99547	6.48163e-49	1.59478e-46	-1.83409	down
FBgn0062412	Ctr1B	31557	24239	24875	7166	7822	7995	1731.78	1241.98	1379.08	347.899	384.811	393.434	2.5485e-44	5.51801e-42	-1.77951	down
FBgn0034076	Jhedup	109	101	136	26	38	23	3.40497	3.16787	4.31037	0.788641	1.11581	0.696646	1.62672e-12	4.63444e-11	-1.76672	down
FBgn0011653	mas	168	203	206	58	57	41	1.87159	2.17076	2.32147	0.576747	0.570793	0.414302	2.45059e-17	1.28787e-15	-1.7567	down
FBgn0032066	LManIII	41	30	22	7	7	3	0.653292	0.494337	0.371119	0.120701	0.107292	0.0560268	2.84532e-06	2.43121e-05	-1.66058	down
FBgn0032069	LManVI	8305	8594	7295	2699	2466	2479	114.201	115.831	103.176	33.1597	30.0119	30.3683	1.84191e-52	5.53904e-50	-1.64922	down
FBgn0032280	CG17105	5515	5033	4559	1633	1626	1556	629.723	586.73	518.665	190.344	188.019	182.808	2.333e-54	7.65366e-52	-1.63804	down
FBgn0034407	DptB	272	139	161	64	40	54	70.0142	35.0565	39.8246	13.5066	8.72667	11.4093	1.31503e-09	2.36881e-08	-1.61008	down
FBgn0003372	Sgs1	2765	7846	6554	1657	835	798	28.4359	83.2078	71.416	15.3969	7.60289	7.4214	9.51624e-06	7.05941e-05	-1.59803	down
FBgn0004592	Eig71Ee	9678	12358	11491	4033	3407	3386	310.632	410.861	377.932	123.333	102.583	103.524	3.66816e-30	4.46197e-28	-1.5966	down
FBgn0030667	CG15599	109	166	188	59	42	21	1.37937	2.10847	2.37688	0.732735	0.51499	0.268792	9.23028e-08	1.14333e-06	-1.58612	down
FBgn0032387	CG16965	199	276	231	58	77	83	4.36795	6.10931	5.13914	1.21005	1.59729	1.74164	1.94731e-14	7.50234e-13	-1.58248	down
FBgn0284247	ds	789	1359	1314	433	336	340	3.01692	5.1361	5.11478	1.57835	1.29495	1.21217	8.50481e-13	2.5505e-11	-1.52582	down
FBgn0003374	Sgs4	641	714	576	289	167	72	24.5141	26.5668	21.8323	9.48204	5.44792	2.38321	5.59854e-07	5.76139e-06	-1.5203	down
FBgn0024294	Spn43Aa	55	59	37	9	21	9	1.63316	1.62412	1.16011	0.249085	0.553709	0.238576	4.56626e-06	3.71407e-05	-1.49482	down
FBgn0053012	CG33012	95	131	110	36	38	34	1.9181	2.62854	2.26893	0.675458	0.70491	0.643833	1.11931e-10	2.47804e-09	-1.49094	down
FBgn0004618	gl	70	107	110	29	22	36	0.96287	1.41249	1.49185	0.365798	0.275581	0.426665	3.46755e-08	4.84384e-07	-1.48956	down
FBgn0261963	mid	74	96	98	36	15	29	1.05717	1.30469	1.52699	0.536982	0.258984	0.498124	1.64805e-07	1.92676e-06	-1.47742	down
FBgn0033326	CG14743	73	55	74	18	23	21	2.11566	1.62223	2.1941	0.519811	0.705121	0.622222	3.83537e-08	5.31648e-07	-1.47507	down
FBgn0263109	CG43366	33	62	32	15	9	7	0.175288	0.326325	0.174319	0.0798819	0.0499508	0.0371978	1.7223e-05	0.000118385	-1.47284	down
FBgn0010241	Mdr50	1782	2021	2008	742	631	703	19.6676	22.2408	22.6009	7.61564	6.41033	7.20065	5.43016e-33	7.34836e-31	-1.46764	down
FBgn0264273	Sema2b	321	549	496	178	152	129	2.98158	5.18469	4.74748	1.57841	1.42277	1.18602	3.68766e-11	8.7667e-10	-1.4533	down
FBgn0036022	CG8329	88	49	53	23	11	20	5.79369	3.19865	3.52177	1.33953	0.639007	1.12893	3.40267e-06	2.85763e-05	-1.44494	down
FBgn0266854	CR45315	41	37	38	11	15	7	7.66849	6.8978	7.02772	1.77551	2.52062	1.1704	7.36646e-06	5.63998e-05	-1.42217	down
FBgn0000639	Fbp1	105103	99527	101205	36672	39560	39624	1315.54	1192.38	1277.79	411.57	442.476	444.745	3.33203e-67	1.56837e-64	-1.40587	down
FBgn0001075	ft	517	1053	880	362	204	258	1.29126	2.57293	2.21569	0.842371	0.472681	0.602891	5.04715e-08	6.73742e-07	-1.39289	down
FBgn0001254	ImpE2	78	77	58	14	15	36	1.87415	1.74579	1.36597	0.307366	0.339475	0.794705	9.60441e-06	7.10713e-05	-1.37179	down
FBgn0032414	CG17211	152	290	267	91	66	89	1.22822	2.32282	2.1701	0.687067	0.495022	0.672169	5.49822e-08	7.259e-07	-1.36233	down
FBgn0010473	tutl	382	573	494	209	160	170	2.41395	3.1853	2.78497	1.06264	0.872441	0.933021	2.25919e-12	6.31989e-11	-1.35172	down
FBgn0260226	CG42500	13007	9454	9985	3901	4490	4092	3718.26	2723.31	2760.33	895.353	1043.23	930.874	9.98525e-22	7.50697e-20	-1.34905	down
FBgn0038717	CG17751	1953	1961	2105	802	787	783	70.2935	70.6222	76.6388	27.0627	26.4149	26.5759	2.54545e-42	4.67069e-40	-1.34249	down
FBgn0040941	CG15308	739	879	663	285	315	281	110.411	125.234	97.113	34.9199	39.0692	34.8443	2.68076e-19	1.68732e-17	-1.33956	down
FBgn0030836	CG8664	19660	18305	17238	7120	7421	7393	1702.78	1549.1	1490.18	519.032	544.004	540.273	1.06087e-51	3.10405e-49	-1.3345	down
FBgn0004428	LysE	2243	1909	2109	808	875	803	334.702	279.26	310.735	101.143	109.513	100.193	2.21389e-34	3.19567e-32	-1.32605	down
FBgn0024250	brk	458	534	472	214	181	181	6.16199	6.84762	6.24294	2.66091	2.2769	2.28924	5.58548e-19	3.37813e-17	-1.31489	down
FBgn0024836	stan	379	549	563	247	166	140	1.32779	1.85185	1.95197	0.794987	0.542158	0.4552	1.04067e-08	1.60033e-07	-1.3102	down
FBgn0000140	asp	545	820	759	277	272	287	3.49576	5.12985	4.84725	1.66634	1.63619	1.74283	2.6908e-13	8.74793e-12	-1.29207	down
FBgn0003326	sca	200	195	188	64	90	74	1.96611	1.85042	1.84563	0.575842	0.802469	0.66648	2.06446e-12	5.82026e-11	-1.29184	down
FBgn0267701	asRNA:CR46034	303	283	270	124	94	121	54.2114	49.9609	47.1001	18.3315	14.1453	17.9554	9.44752e-15	3.73281e-13	-1.2897	down
FBgn0038508	CG5866	41	33	40	18	7	1	4.95407	3.90631	4.88355	2.08555	0.777051	0.20221	0.000562112	0.00232357	-1.28918	down
FBgn0004583	ex	888	1705	1437	575	497	474	5.61048	10.5782	9.07332	3.40702	2.952	2.84771	3.46863e-09	5.80393e-08	-1.2833	down
FBgn0259174	Nedd4	40999	41680	41866	18015	16731	16628	602.748	622.144	611.291	250.425	231.816	233.09	2.13563e-50	5.92829e-48	-1.28274	down
FBgn0039972	Marf1	67	128	107	37	45	23	0.846943	1.70147	1.34414	0.515024	0.594525	0.326973	9.69915e-06	7.16255e-05	-1.2804	down
FBgn0037736	side-VII	88	94	101	36	36	36	1.36702	1.1992	1.30224	0.550456	0.474068	0.520413	1.08646e-08	1.65429e-07	-1.27848	down
FBgn0035146	CG13893	920	811	924	327	393	365	17.6733	15.398	17.8342	5.79483	6.89963	6.47721	1.17076e-23	9.98007e-22	-1.27548	down
FBgn0013732	sced	83	153	149	53	47	41	1.1207	1.98715	1.98793	0.663089	0.597446	0.524601	1.20814e-06	1.13045e-05	-1.27331	down
FBgn0266111	ana3	332	395	361	175	135	129	2.56834	3.03337	2.79976	1.28133	0.991412	0.954438	2.15243e-13	7.08272e-12	-1.26076	down
FBgn0030940	CG15040	65	207	130	64	26	36	0.386009	1.24451	0.783142	0.36486	0.148873	0.204143	0.000173551	0.000864244	-1.25819	down
FBgn0038191	CG9925	54	58	64	28	18	18	0.750378	0.77923	0.873959	0.372056	0.235529	0.24097	5.67774e-06	4.49322e-05	-1.25218	down
FBgn0265011	Np	34	48	53	22	14	7	0.325397	0.41864	0.52706	0.18897	0.121308	0.0628564	0.000165828	0.000830751	-1.24917	down
FBgn0034428	AANATL6	821	812	777	334	310	363	53.6807	54.1589	51.2926	20.3264	18.8166	22.0234	7.28771e-26	6.80145e-24	-1.24889	down
FBgn0001253	ImpE1	148	168	183	88	52	56	0.845007	1.30179	1.05168	0.459539	0.386065	0.523855	5.87218e-08	7.6964e-07	-1.23552	down
FBgn0036024	CG18180	244262	156521	160459	69282	80265	80356	13563.1	8277.41	9014.71	3172.85	3693.69	3685.88	1.16513e-12	3.42505e-11	-1.23543	down
FBgn0004577	Pxd	1325	1150	1288	425	575	571	24.1611	20.3316	23.779	7.03985	9.59991	9.71179	6.3788e-17	3.23635e-15	-1.23262	down
FBgn0013813	Dhc98D	175	407	360	151	83	114	0.479666	1.06172	0.994962	0.424571	0.22592	0.288553	1.42164e-05	9.99393e-05	-1.22496	down
FBgn0267457	asRNA:CR45807	589	538	518	249	238	209	21.2569	18.8093	18.8804	8.10488	7.74904	6.82562	8.12451e-20	5.29855e-18	-1.22196	down
FBgn0010452	trn	362	476	423	178	187	163	4.55268	5.87914	5.35146	2.08679	2.18135	1.92459	5.31944e-14	1.97062e-12	-1.21903	down
FBgn0259108	futsch	109	368	291	132	63	61	0.16933	0.567792	0.474589	0.196568	0.0984069	0.14577	0.000240796	0.001129	-1.21246	down
FBgn0015380	drl	407	484	448	197	201	170	5.88014	6.931	6.50208	2.6851	2.73347	2.33741	4.22284e-16	1.9537e-14	-1.21026	down
FBgn0030979	CG14190	88	123	70	42	32	34	1.49576	2.03106	1.1869	0.666332	0.507727	0.542	4.5951e-06	3.73192e-05	-1.20806	down
FBgn0034829	CG9899	134	150	151	74	31	63	2.22099	2.51904	2.50611	1.19084	0.497902	1.03035	3.81311e-06	3.17788e-05	-1.20651	down
FBgn0031170	ABCA	7075	9995	9697	4202	3526	3608	53.9717	75.6744	74.5996	30.5816	25.4554	26.3513	1.1268e-13	3.87262e-12	-1.20389	down
FBgn0004047	Yp3	1872	1795	1725	755	832	756	47.2061	42.4493	43.9762	16.3911	17.9517	15.6802	2.86449e-33	3.92543e-31	-1.2027	down
FBgn0031375	erm	62	77	74	40	23	14	0.768294	0.887357	0.906521	0.425269	0.256977	0.156172	7.26603e-05	0.000407575	-1.19989	down
FBgn0031182	Cyp6t1	159	139	154	74	53	60	4.16564	3.50367	4.03617	1.72203	1.2505	1.40768	1.73983e-09	3.09284e-08	-1.19956	down
FBgn0086677	jeb	30	38	37	14	15	7	0.157512	0.188812	0.163845	0.0719353	0.0978592	0.033171	0.000218779	0.00104543	-1.19661	down
FBgn0264675	lncRNA:CR43960	566	1027	861	368	326	323	2.14907	3.42313	2.90756	1.0934	1.0257	0.966225	1.05332e-08	1.61748e-07	-1.19153	down
FBgn0267435	chp	34	37	44	17	15	9	0.30083	0.317777	0.396832	0.138983	0.123725	0.0732999	0.000150286	0.000759923	-1.18625	down
FBgn0052677	X11Lbeta	96	196	152	72	56	45	0.419198	0.801337	0.63256	0.278656	0.213674	0.180835	1.35523e-05	9.5706e-05	-1.18036	down
FBgn0004647	N	1294	1952	1840	778	680	722	5.53118	7.74997	7.69489	3.16555	2.67859	2.82299	1.08091e-11	2.79282e-10	-1.17874	down
FBgn0005624	Psc	292	521	471	219	150	158	1.69954	2.91681	2.66391	1.14756	0.788895	0.855451	4.65494e-07	4.87373e-06	-1.17413	down
FBgn0263974	qin	48	91	95	45	19	16	0.377035	0.704712	0.741855	0.340523	0.147321	0.123537	0.000432346	0.00186626	-1.17183	down
FBgn0036494	Toll-6	55	70	77	34	25	20	0.328686	0.421174	0.461922	0.198511	0.144725	0.115524	1.93778e-05	0.000130706	-1.16909	down
FBgn0085397	Fili	193	271	263	104	101	107	1.91855	2.66617	2.60103	0.987296	0.962059	1.02696	1.03115e-09	1.89852e-08	-1.16176	down
FBgn0037783	Npc2c	440	425	417	168	211	187	39.1818	36.9525	36.9131	12.578	16.146	13.9614	1.3291e-16	6.51077e-15	-1.15963	down
FBgn0262029	d	875	964	909	454	393	385	6.2873	6.66161	6.61839	2.92007	2.50974	2.45669	6.53862e-20	4.34276e-18	-1.14675	down
FBgn0036985	zye	613	1468	1182	614	343	334	3.65192	8.69635	7.24733	3.36522	1.87338	1.84301	4.37076e-05	0.000262149	-1.14582	down
FBgn0015609	CadN	267	610	545	257	153	158	1.11563	2.65051	2.60503	1.03219	0.840464	1.03975	3.40827e-05	0.000212914	-1.14285	down
FBgn0030339	Cyp28c1	67	73	80	20	39	30	1.77147	1.92524	2.13886	0.465913	0.918007	0.70427	1.67957e-05	0.000115963	-1.14246	down
FBgn0034429	AANATL4	157	119	183	52	80	61	13.4772	10.0865	15.8571	3.88891	5.99018	4.58418	8.25217e-07	8.12163e-06	-1.14232	down
FBgn0037531	CG10445	138	195	192	83	71	72	1.90082	2.62511	2.69932	1.05764	0.980223	0.924272	4.22183e-08	5.8002e-07	-1.13999	down
FBgn0004378	Klp61F	582	563	586	298	221	254	6.251	6.01059	6.35143	3.03803	2.23884	2.6025	6.10714e-15	2.49494e-13	-1.13957	down
FBgn0039543	CROT	5707	4936	4982	2267	2360	2486	112.234	95.1335	99.5644	40.4768	42.0846	44.3625	3.63868e-29	4.01963e-27	-1.13561	down
FBgn0031654	Jon25Bii	74126	67233	67788	31643	31763	32337	4066.06	3534.25	3764.22	1443.06	1469.95	1468.81	1.48908e-44	3.28996e-42	-1.13536	down
FBgn0265276	l(3)neo38	1157	1838	1842	860	624	616	8.71083	13.5314	13.1535	6.30579	4.69074	4.56198	5.90598e-08	7.72557e-07	-1.12926	down
FBgn0029754	CG15930	56	48	59	20	16	29	1.52132	1.29104	1.60404	0.508853	0.419879	0.726895	6.68503e-05	0.000378713	-1.12706	down
FBgn0043578	PGRP-SB1	135	121	89	31	52	60	16.3409	14.1448	10.4666	3.31648	5.5393	6.34691	1.42963e-05	0.000100436	-1.12176	down
FBgn0028887	CG3491	137	156	136	74	54	61	1.04392	1.20624	1.04214	0.548795	0.40466	0.460219	3.21288e-08	4.51722e-07	-1.11409	down
FBgn0015391	glu	494	603	572	285	248	225	3.98684	4.90178	4.6708	2.20115	1.8947	1.73848	5.32677e-13	1.64295e-11	-1.11223	down
FBgn0032188	CG13137	36	31	28	17	11	3	1.42178	1.23971	1.12422	0.638888	0.414876	0.13487	0.00178402	0.00609268	-1.1118	down
FBgn0000542	ec	756	958	861	403	398	378	4.054	4.88638	4.58981	1.94293	1.92881	1.84049	5.9792e-16	2.68593e-14	-1.11164	down
FBgn0000157	Dll	214	318	306	160	102	100	2.74783	4.07089	3.88171	1.88127	1.24267	1.18264	1.42623e-06	1.31184e-05	-1.11022	down
FBgn0035290	dsb	354	436	379	214	157	154	8.12443	10.173	8.29887	4.7198	3.47323	3.46097	5.86173e-10	1.13726e-08	-1.10875	down
FBgn0037153	olf413	256	422	384	198	131	132	2.04383	3.28877	2.33369	1.14116	0.771329	0.772219	1.66929e-06	1.51354e-05	-1.10413	down
FBgn0037935	CG6834	362	480	457	238	183	161	5.99661	8.08748	7.67631	3.83217	2.92456	2.61749	7.29676e-09	1.15658e-07	-1.10283	down
FBgn0010497	dmGlut	4410	3726	4026	1726	1966	1962	91.8152	75.3554	85.3682	32.2206	36.5364	36.6869	1.90398e-23	1.61035e-21	-1.10225	down
FBgn0038479	CG17477	242	196	239	78	109	116	18.8208	14.9104	18.4935	5.45078	7.61655	8.0713	1.32721e-08	1.98185e-07	-1.10041	down
FBgn0037684	Srr	2995	3058	3040	1453	1489	1324	90.9881	92.1862	93.609	40.0892	40.8633	36.3266	9.77296e-30	1.14324e-27	-1.09571	down
FBgn0039286	dan	108	139	122	36	63	61	1.1638	1.53645	1.38583	0.369847	0.631308	0.626167	4.5554e-06	3.70803e-05	-1.09479	down
FBgn0026432	Grip163	117	213	151	59	77	72	1.15685	2.09678	1.48609	0.573195	0.736369	0.705461	7.37566e-06	5.64303e-05	-1.09282	down
FBgn0034570	CG10543	527	674	692	316	267	287	2.79805	3.43635	3.70298	1.54435	1.31064	1.423	7.56912e-12	1.97184e-10	-1.0927	down
FBgn0037025	Spc105R	217	409	318	130	157	129	1.43402	2.73682	2.11338	0.849213	1.01676	0.844146	1.8437e-06	1.65368e-05	-1.08852	down
FBgn0085400	side-V	206	281	308	149	119	81	1.54184	1.84223	2.28415	1.07758	0.765633	0.570549	4.33663e-06	3.55131e-05	-1.08296	down
FBgn0005677	dac	605	703	687	343	290	300	4.5502	5.0723	5.12364	2.35544	1.99246	2.06187	5.50807e-15	2.28469e-13	-1.08105	down
FBgn0267337	rn	199	348	320	175	95	101	1.77856	2.84619	2.82011	1.48455	0.792792	0.928972	3.63283e-05	0.000224866	-1.08017	down
FBgn0014163	fax	2803	3635	3572	1737	1503	1449	34.7015	44.0371	41.3345	21.8939	17.7581	16.5085	3.43244e-13	1.08973e-11	-1.07414	down
FBgn0036714	CG7692	510	634	598	335	241	225	4.52795	5.47768	5.25426	2.79217	1.94404	1.86569	4.52225e-09	7.39544e-08	-1.0737	down
FBgn0002873	mud	720	1423	1266	681	390	405	3.97641	8.02199	7.07276	3.78867	2.18021	2.3368	2.98931e-05	0.000190143	-1.07298	down
FBgn0036493	CG7255	8420	8177	8463	4030	3964	4021	210.856	197.342	212.578	90.3063	90.3128	92.2209	8.33706e-43	1.64104e-40	-1.07084	down
FBgn0035887	Jon66Cii	26683	22492	20872	10818	11183	11326	1753.6	1428.48	1400.63	592.404	613.453	618.842	9.37256e-21	6.54628e-19	-1.0671	down
FBgn0039683	dmrt99B	105	102	95	63	32	36	1.6772	1.49447	1.50079	0.869524	0.453203	0.506496	3.34807e-05	0.000209395	-1.06645	down
FBgn0011230	poe	2690	6006	5366	2775	1613	1675	7.39059	16.2625	14.8359	7.17173	4.16928	4.36137	6.05858e-05	0.000347222	-1.06577	down
FBgn0034022	CG12964	48	67	64	36	11	23	0.520521	0.692081	0.681354	0.353378	0.110002	0.231737	0.000853909	0.00328049	-1.06574	down
FBgn0038541	TyrRII	45	38	47	20	14	20	0.500972	0.442001	0.745014	0.237719	0.148402	0.21881	0.000253257	0.00117362	-1.06264	down
FBgn0029728	CG2861	228	584	547	245	147	180	1.98717	5.12154	4.6061	2.10417	1.38411	1.62447	0.000200759	0.000972882	-1.06193	down
FBgn0034435	fest	893	1479	1466	649	614	494	12.2839	18.7819	18.75	7.712	7.42595	5.9403	2.5394e-07	2.811e-06	-1.06178	down
FBgn0284220	Top2	2648	3427	3072	1562	1424	1356	21.4024	27.6721	25.2525	11.9285	10.7926	10.3808	9.04343e-15	3.59556e-13	-1.06161	down
FBgn0036004	Jarid2	884	1474	1450	692	527	522	3.93677	6.41061	6.45919	2.87417	2.19014	2.18259	4.64912e-07	4.87235e-06	-1.05912	down
FBgn0266488	CG45087	22946	21911	21449	10495	10760	10807	367.535	337.206	348.598	147.95	151.023	151.491	6.00085e-44	1.22576e-41	-1.05899	down
FBgn0035542	DOR	6592	7266	7031	3510	3319	3248	112.501	111.767	114.896	52.4677	50.5032	48.9778	2.61687e-27	2.72652e-25	-1.05617	down
FBgn0004860	ph-d	282	459	397	212	169	136	1.83321	2.84597	2.55483	1.28723	1.03788	0.808317	1.91394e-06	1.70819e-05	-1.05509	down
FBgn0030443	CG12715	6953	4634	5138	2131	2873	2817	197.63	129.749	147.133	55.587	75.1238	73.5161	2.03855e-09	3.571e-08	-1.05414	down
FBgn0036486	Msh6	427	585	599	280	246	229	4.40874	5.95323	6.23214	2.7095	2.37812	2.22601	2.58214e-09	4.43016e-08	-1.05386	down
FBgn0038716	CG7342	499	556	524	255	242	260	12.1803	13.1166	12.861	5.47895	5.28895	5.70656	1.73976e-16	8.40833e-15	-1.05184	down
FBgn0004425	LysB	13442	12346	12395	5924	6374	6233	1510.57	1337.98	1397.07	558.575	602.571	589.651	3.46784e-35	5.07335e-33	-1.05106	down
FBgn0024289	Sodh-1	1369	949	1196	544	534	591	46.8708	24.8825	34.1339	12.6303	13.5467	14.4612	5.69661e-12	1.50786e-10	-1.04915	down
FBgn0000180	bib	188	186	195	108	62	92	2.37175	2.21694	2.44406	1.22118	0.699722	1.05017	6.21689e-07	6.33152e-06	-1.04666	down
FBgn0000492	Dr	257	294	278	138	138	118	3.50671	3.70893	3.74291	1.62574	1.63213	1.39012	3.6926e-11	8.7667e-10	-1.04659	down
FBgn0026577	CG8677	803	1561	1348	657	532	511	3.28548	6.38682	5.54932	2.54689	2.0521	2.01088	3.14149e-06	2.65494e-05	-1.04328	down
FBgn0036398	upSET	884	1896	1782	935	504	551	2.73411	5.67034	5.40351	2.68967	1.4519	1.59495	0.000118097	0.000618838	-1.04302	down
FBgn0041195	Pkd2	310	335	320	186	145	125	4.95572	5.33191	5.11958	2.79203	2.18111	1.90353	3.25777e-09	5.48501e-08	-1.04147	down
FBgn0265597	rad	48	81	92	33	38	23	0.219295	0.378086	0.425141	0.138412	0.17684	0.123769	0.00035931	0.00159619	-1.03778	down
FBgn0002565	Lsp2	552450	511705	496697	243434	262439	258808	10699.4	9783.34	9934.43	4120.33	4404.66	4348.97	1.49915e-33	2.10777e-31	-1.03726	down
FBgn0024184	unc-4	37	81	77	33	23	25	0.495912	0.993509	1.0193	0.383562	0.279744	0.295858	0.000784432	0.00305514	-1.03132	down
FBgn0000146	aub	121	107	122	59	49	56	2.15514	1.89456	2.19393	1.00103	0.822428	0.949121	3.9382e-07	4.184e-06	-1.03002	down
FBgn0264089	sli	880	1333	1244	578	555	522	3.56442	5.20712	5.07045	2.18691	2.04792	1.93923	3.35471e-09	5.63946e-08	-1.02772	down
FBgn0034786	CG13531	797	988	967	468	439	432	6.63596	8.04269	8.06013	3.64682	3.40308	3.38378	6.32608e-14	2.26027e-12	-1.02719	down
FBgn0028952	Kebab	78	98	101	42	43	43	1.67855	2.13432	2.17846	0.880027	0.894973	0.901182	5.77494e-06	4.55681e-05	-1.02657	down
FBgn0283479	Alp1	1053	1143	1118	575	511	540	27.8062	29.6313	29.8871	14.0234	12.3977	13.1756	1.31927e-19	8.45116e-18	-1.02582	down
FBgn0036868	ms(3)76Ba	29	52	64	18	22	20	0.598292	1.10393	1.335	0.388154	0.461113	0.418045	0.00115165	0.00421492	-1.01987	down
FBgn0040950	Muc26B	668	1284	983	611	360	367	19.7058	38.3402	30.1604	15.6858	9.13301	9.31878	4.4501e-05	0.00026617	-1.018	down
FBgn0010113	hdc	1247	2922	2691	1453	737	816	4.74427	9.73927	9.98201	4.81955	2.4359	3.00699	0.000324562	0.00145793	-1.01751	down
FBgn0029114	Tollo	420	559	577	257	256	241	2.68251	3.5396	3.68409	1.56491	1.56279	1.49058	7.22326e-10	1.37917e-08	-1.01673	down
FBgn0039680	Cap-D2	416	477	538	250	222	225	4.01901	4.48722	5.23455	2.21679	1.96462	2.00286	4.9676e-11	1.15406e-09	-1.01557	down
FBgn0266732	asRNA:CR45205	366	322	320	134	174	181	16.7484	14.1684	14.3372	5.50586	7.32323	7.64221	3.79531e-10	7.75156e-09	-1.01494	down
FBgn0013469	klu	112	207	224	93	74	80	1.04257	1.81544	2.19956	0.783697	0.634319	0.646707	6.9232e-05	0.000391387	-1.01426	down
FBgn0034356	Pepck2	7328	6844	6406	3429	3422	3404	124.829	111.57	109.064	54.223	52.4854	52.6536	1.85491e-29	2.11381e-27	-1.01151	down
FBgn0003254	rib	51	94	65	29	35	29	0.501065	0.862307	0.642447	0.265469	0.31197	0.258651	0.000286923	0.00130844	-1.01048	down
FBgn0261004	asl	282	351	320	187	132	140	3.12088	3.80435	3.52399	1.94429	1.36978	1.45943	4.03822e-08	5.57624e-07	-1.01007	down
FBgn0005386	ash1	391	679	614	320	263	210	1.9546	3.33923	3.07503	1.50709	1.2533	1.00201	8.01286e-06	6.07899e-05	-1.005	down
FBgn0261571	CG42685	36	89	92	29	38	23	0.385092	0.988714	0.991701	0.321455	0.406689	0.255822	0.00172333	0.00591154	-1.00321	down
FBgn0261649	tinc	275	466	352	201	177	140	1.6342	2.68308	2.1032	1.10827	0.973779	0.768473	4.79671e-06	3.87242e-05	-1.00219	down
FBgn0000547	ed	1160	1891	1830	936	739	662	8.3461	13.5954	13.2755	6.41106	4.88612	4.41746	1.29004e-06	1.19982e-05	-1.00096	down
FBgn0000576	ems	81	121	128	59	42	52	1.2493	1.73358	1.93755	0.803203	0.571661	0.714145	4.81593e-05	0.000285371	-1.0001	down
FBgn0033787	CG13321	8983	7272	7494	15277	16719	16981	432.95	337.179	363.252	612.149	672.822	679.305	1.73607e-18	9.84017e-17	1.00059	up
FBgn0034507	CG11192	242	125	170	307	427	441	12.764	6.25841	8.86817	13.7057	19.2071	19.6979	1.21748e-05	8.74033e-05	1.00084	up
FBgn0264750	CG44008	9361	6937	7215	14856	16897	17181	967.742	735.29	728.805	1415.47	1621.1	1656.06	4.32752e-13	1.36191e-11	1.00251	up
FBgn0032595	CG17996	477	455	408	824	979	980	70.7607	67.7784	59.4889	102.366	122.08	119.937	6.25374e-15	2.54523e-13	1.00309	up
FBgn0014023	mRpL47	947	578	677	1258	1770	1691	54.1903	33.166	38.7728	64.5332	89.4948	85.5836	2.56474e-07	2.83325e-06	1.00513	up
FBgn0052636	lncRNA:CR32636	13	9	22	28	45	40	0.619833	0.431736	0.987099	1.2057	1.92594	1.72364	0.00225542	0.00741037	1.00658	up
FBgn0040007	RpL38	24059	12963	14872	32394	40223	39475	9466	5302.63	5600.81	10713.9	13722	12972.7	8.88463e-07	8.66532e-06	1.00828	up
FBgn0030611	CG15027	276	217	237	411	589	551	29.7147	23.0475	25.4097	37.1112	53.5975	49.5868	6.00588e-09	9.64683e-08	1.00844	up
FBgn0033792	CG13325	137	134	110	264	252	289	3.92213	3.76267	3.11856	7.15582	6.79533	7.92887	3.99342e-10	8.05079e-09	1.009	up
FBgn0034761	CG4250	556	458	518	971	1109	1111	63.741	50.204	57.795	91.2899	107.533	105.04	5.54912e-16	2.54554e-14	1.00925	up
FBgn0035743	Acbp6	18317	16604	15551	34307	34947	34937	4105.86	3902.07	3609.5	6042.98	6244.16	6044.25	2.2888e-27	2.42927e-25	1.00954	up
FBgn0053926	CG33926	1147	686	704	1504	1892	2104	74.1567	40.6865	44.3542	81.3474	103.895	115.012	7.16998e-07	7.16072e-06	1.0133	up
FBgn0031533	CG2772	783	526	581	1185	1427	1396	27.3806	17.6314	20.4797	36.8192	44.273	43.5606	6.31991e-10	1.21526e-08	1.01369	up
FBgn0031580	CG15423	5101	3130	3494	7065	9171	8917	758.377	455.531	513.219	873.507	1158.04	1102.25	4.34526e-08	5.92466e-07	1.01477	up
FBgn0032644	CG5131	376	326	340	696	700	782	17.9538	15.4767	16.5218	30.0718	30.0465	33.6042	1.54602e-16	7.50548e-15	1.01504	up
FBgn0033593	Listericin	49	33	46	124	111	63	9.67583	6.40945	8.90369	19.6874	17.7565	9.97092	0.000224439	0.00106605	1.0159	up
FBgn0031321	Tgt	217	131	149	312	400	365	6.22305	3.63147	4.33559	7.67259	9.81561	8.94042	3.25061e-07	3.50859e-06	1.01662	up
FBgn0040491	Buffy	81	70	85	151	142	230	4.50331	3.8181	4.56792	7.35455	6.97961	11.1547	6.59234e-06	5.12338e-05	1.01808	up
FBgn0050154	CG30154	293	142	162	356	476	511	48.4292	23.3125	26.7718	50.3424	67.6329	71.9725	2.80783e-05	0.000179974	1.02061	up
FBgn0032205	CG4957	344	245	294	573	675	627	22.9504	16.7928	19.4983	36.312	42.5058	39.9161	2.84242e-11	6.88413e-10	1.02131	up
FBgn0039596	CG10000	73	55	59	119	145	145	1.26846	0.933769	1.04231	1.88199	2.28077	2.28659	4.66122e-07	4.8756e-06	1.02379	up
FBgn0030642	CG15642	746	571	592	1332	1367	1324	29.3959	21.6826	23.3404	46.1947	47.483	46.0455	1.92346e-15	8.29616e-14	1.02461	up
FBgn0034664	CG4377	502	519	433	890	1086	1104	40.7367	40.9694	34.5734	66.4086	81.3073	82.573	1.24282e-13	4.24442e-12	1.02545	up
FBgn0040907	mRpL33	357	422	388	969	806	716	235.31	275.935	240.008	479.537	406.395	350.969	4.16146e-11	9.77266e-10	1.02586	up
FBgn0266889	asRNA:CR45350	19	27	14	33	64	54	0.666019	0.93431	0.512676	1.06493	2.08923	1.76481	0.00108276	0.00400204	1.02675	up
FBgn0031040	CG14210	427	231	249	621	721	656	53.3685	27.8879	30.2506	61.8227	73.5586	65.8968	1.17087e-06	1.10195e-05	1.02835	up
FBgn0051469	CG31469	224	145	160	373	404	365	30.4229	20.0442	21.71	46.6052	50.3812	45.348	6.66065e-09	1.06511e-07	1.02878	up
FBgn0266807	lncRNA:CR45269	38	30	49	77	101	89	2.21322	1.79534	2.74991	4.39179	5.81541	5.14144	2.64634e-05	0.000171245	1.03186	up
FBgn0036334	CG11267	2496	2163	2217	4839	4801	4790	328.653	279.939	287.677	553.75	554.329	548.664	4.14732e-28	4.44544e-26	1.03265	up
FBgn0038173	Adgf-C	78	74	86	130	221	181	2.37791	2.11398	2.55562	3.45687	5.85787	4.834	3.13458e-06	2.65117e-05	1.0329	up
FBgn0063670	CG40228	509	314	457	799	987	1005	119.934	67.3172	97.1844	168.455	203.43	211.576	2.10337e-08	3.0321e-07	1.03589	up
FBgn0263507	lncRNA:CR43496	150	138	160	293	350	321	28.1737	22.8182	27.5128	52.826	58.5518	52.5233	8.89187e-12	2.30295e-10	1.03898	up
FBgn0040816	CG12521	11	11	10	31	39	18	3.34519	3.27555	3.01511	7.52469	9.61676	4.33362	0.0023403	0.00764802	1.03922	up
FBgn0003714	tko	952	654	726	1431	1805	1809	94.5912	62.9579	70.0791	117.316	148.344	148.425	3.14108e-10	6.52694e-09	1.03997	up
FBgn0260764	CG42562	296	179	251	458	607	532	65.3766	39.4262	53.6182	84.9045	113.43	98.6868	6.86635e-08	8.87054e-07	1.04117	up
FBgn0033807	AQP	390	171	224	473	631	707	17.5768	7.18759	10.1776	19.6017	24.6452	27.5373	3.46242e-05	0.000216047	1.04246	up
FBgn0040843	CG15213	234	274	278	626	532	534	106.128	122.376	121.389	208.283	180.307	176.375	8.28224e-13	2.49065e-11	1.04314	up
FBgn0037126	CG14567	24	19	19	48	40	63	2.14335	1.59652	1.63648	3.5999	3.05313	4.71571	0.00027691	0.00126812	1.04702	up
FBgn0011695	EbpIII	848	772	753	1553	1694	1811	96.9451	86.3756	83.8696	141.499	154.973	164.49	4.82176e-21	3.43424e-19	1.0476	up
FBgn0033554	Lsm10	37	27	19	63	73	61	6.15125	4.4967	3.11005	9.01803	10.516	8.83251	0.000105639	0.000561715	1.04778	up
FBgn0085475	CG34446	213	116	152	268	374	461	118.25	62.7713	79.4356	104.425	151.297	179.717	1.11887e-05	8.11858e-05	1.04955	up
FBgn0030332	CG9360	69	51	35	116	121	118	3.6746	2.66272	1.94693	5.37571	5.54735	5.40877	9.25972e-06	6.88501e-05	1.05019	up
FBgn0038354	CG5404	101	62	86	236	183	149	1.80025	1.08696	1.51649	3.97359	3.11959	2.5627	5.94718e-06	4.68589e-05	1.05079	up
FBgn0014427	CG11899	821	541	590	1231	1447	1600	33.9001	21.7571	24.752	45.7465	53.6969	59.4276	1.79459e-09	3.17974e-08	1.0514	up
FBgn0063494	GstE6	937	675	625	1554	1602	1709	91.1224	65.8884	61.2105	139.258	142.874	153.518	3.81233e-11	8.99178e-10	1.05202	up
FBgn0262142	lncRNA:CR42868	139	80	109	231	259	241	72.5715	41.4613	53.9148	86.461	99.0057	89.6912	1.42421e-07	1.68693e-06	1.05282	up
FBgn0031560	CG16713	2047	1374	1689	3394	3777	3926	1294.4	824.207	1003.09	1692.53	1884.58	1951.14	6.2521e-12	1.65086e-10	1.05312	up
FBgn0259989	CG42486	951	933	861	1887	2030	1938	111.565	103.052	81.489	176.809	201.86	205.916	2.61923e-27	2.72652e-25	1.05386	up
FBgn0032040	CG13386	15	20	11	36	45	36	0.53871	0.828848	0.433722	1.1946	1.77919	1.20393	0.000589518	0.00242076	1.05558	up
FBgn0030073	CG10962	3762	3707	3630	7740	7781	8083	163.796	155.679	157.236	298.382	301.36	312.466	8.85233e-41	1.54573e-38	1.05561	up
FBgn0265590	lncRNA:CR44417	138	113	149	231	321	340	11.1602	9.50615	12.0028	18.0107	24.5037	26.0289	6.20292e-08	8.0907e-07	1.05594	up
FBgn0033808	CG4627	188	123	131	315	280	394	10.435	6.63608	7.25922	15.4678	13.8262	19.3639	1.9397e-07	2.2151e-06	1.0561	up
FBgn0083968	CG34132	1186	751	841	1712	2178	2249	232.627	151.257	160.125	303.638	385.457	394.717	6.90967e-09	1.10168e-07	1.05691	up
FBgn0035880	Culd	123	148	122	302	255	307	1.62203	1.87261	1.63368	3.54293	3.01145	3.62135	2.21661e-10	4.7053e-09	1.05902	up
FBgn0035431	CG14968	920	729	654	1415	1805	1824	53.801	41.6014	38.6157	71.5484	91.2404	91.737	5.03624e-11	1.1675e-09	1.05939	up
FBgn0054005	CG34005	33	24	31	53	88	70	4.46244	3.31709	4.20574	6.34079	10.5283	8.38256	8.55364e-05	0.000467685	1.0595	up
FBgn0050108	CG30108	321	305	331	616	690	769	36.5669	27.683	33.5348	56.6008	57.0846	64.8694	2.83451e-15	1.19869e-13	1.05999	up
FBgn0033207	CG12826	101	87	68	219	181	174	8.54443	7.07434	5.66954	15.277	12.7574	12.1953	9.75673e-08	1.19894e-06	1.06158	up
FBgn0031034	CG14205	4489	3862	4103	8596	9155	8967	99.0514	82.8896	92.0569	168.744	179.618	176.626	1.98823e-29	2.24214e-27	1.06356	up
FBgn0086708	stv	1730	2159	2018	4572	3973	4279	21.1941	25.1679	24.6086	54.3645	46.669	50.7564	1.78899e-16	8.60784e-15	1.06366	up
FBgn0265375	lncRNA:CR44316	182	89	122	230	349	338	392.384	162.896	201.835	250.054	410.788	376.319	1.34017e-05	9.47662e-05	1.06493	up
FBgn0262808	CG43179	184	210	189	409	470	396	19.8919	22.7125	20.1259	41.7154	48.3114	40.7076	2.1186e-13	6.99267e-12	1.06545	up
FBgn0040837	CG8620	150	124	136	258	326	323	12.373	10.0855	11.0603	17.9405	22.5468	22.0459	1.17462e-10	2.58437e-09	1.06873	up
FBgn0259715	CG42369	250	189	168	380	470	505	7.57162	5.47464	5.13438	9.96101	12.3082	13.2692	5.00026e-09	8.11586e-08	1.06955	up
FBgn0267130	lncRNA:CR45570	44	27	26	55	102	83	7.55186	4.54799	4.34667	7.91114	14.9999	12.1036	0.00017684	0.000877065	1.07133	up
FBgn0030510	CG12177	811	503	484	1073	1523	1491	27.9966	17.0968	17.0839	33.0187	46.7072	44.1878	2.94266e-07	3.19852e-06	1.07166	up
FBgn0037627	CG13318	62	49	44	93	111	163	2.34981	1.80498	1.69985	2.99689	3.5991	5.2726	2.02307e-05	0.000135699	1.07236	up
FBgn0039386	CG5948	20	9	19	48	39	38	1.08834	0.478861	0.517463	2.30464	2.05354	1.87681	0.00056798	0.00234514	1.07367	up
FBgn0053302	Cpr31A	134	124	113	234	355	251	5.37668	4.70946	4.56607	7.94418	12.0831	8.48557	4.52589e-08	6.14001e-07	1.07531	up
FBgn0053306	CG33306	5397	3397	3452	7956	9822	9670	434.297	267.931	278.265	574.527	708.54	697.062	4.59935e-09	7.51019e-08	1.0758	up
FBgn0264341	CG43797	103	48	77	122	215	220	9.64855	4.76956	7.14675	11.4375	20.075	20.5622	8.48326e-05	0.000464541	1.07755	up
FBgn0031907	CG5171	306	197	255	480	582	642	14.2571	9.1741	11.6149	21.2356	25.9089	28.5353	4.80415e-09	7.82101e-08	1.07788	up
FBgn0052224	asRNA:CR32224	222	106	131	304	381	392	13.9066	6.43429	8.14339	16.9739	21.4829	22.1339	4.80643e-06	3.87738e-05	1.08293	up
FBgn0043471	kappaTry	3339	2331	2202	5189	6136	6287	216.111	147.598	142.443	294.156	350.956	357.465	1.0704e-10	2.38439e-09	1.08484	up
FBgn0029639	CG14419	130	95	89	252	238	220	9.96346	6.97937	6.88686	15.7257	15.1739	13.855	3.61314e-09	6.0271e-08	1.08617	up
FBgn0039525	CG5646	80	44	46	100	163	149	3.27434	1.74772	1.90869	3.63161	5.80573	5.30748	3.48049e-05	0.00021705	1.08677	up
FBgn0250868	CG42239	1201	830	1052	2002	2546	2335	356.933	251.59	301.978	513.343	650.094	592.751	7.45062e-12	1.95113e-10	1.08714	up
FBgn0262003	CG42821	16	17	17	64	69	18	3.90624	4.14777	4.09732	12.4678	13.541	3.51784	0.00199004	0.00667004	1.08955	up
FBgn0000045	Act79B	8	23	16	56	47	30	0.225169	0.584375	0.45091	1.2455	1.04871	0.676183	0.00114666	0.00420093	1.09062	up
FBgn0032087	CG9568	3217	3199	3324	7573	6837	6904	438.25	423.615	444.063	908.765	830.205	838.842	5.49624e-31	7.00027e-29	1.0912	up
FBgn0065032	Arpc3B	1391	711	849	1971	2507	2390	161.276	82.6281	97.5885	199.585	252.91	240.885	3.55053e-07	3.80198e-06	1.09705	up
FBgn0031559	CG3513	162	131	121	321	288	325	37.6874	28.901	28.1761	61.8306	55.4252	63.9106	1.31956e-11	3.38521e-10	1.09919	up
FBgn0020508	Ag5r2	119629	68305	72083	170964	213401	216243	7627.65	4319.45	4675.84	9388.54	11593.3	11777.1	4.75301e-08	6.41597e-07	1.10088	up
FBgn0264437	lncRNA:CR43855	184	155	137	326	373	378	113.965	99.4633	81.6442	148.951	171.31	167.909	3.5323e-12	9.65674e-11	1.10523	up
FBgn0032614	CG13284	227	143	183	372	484	418	8.70647	5.11225	7.77586	14.3187	17.4218	15.2839	3.45601e-09	5.79177e-08	1.10814	up
FBgn0043043	Desat2	16	13	19	47	45	34	0.70095	0.577542	0.827977	1.79111	1.70018	1.30474	0.000221858	0.00105622	1.10846	up
FBgn0037723	SpdS	451	272	299	673	869	822	22.7561	12.2348	14.2511	30.4116	40.353	37.9122	1.20385e-08	1.8177e-07	1.10848	up
FBgn0061198	HSPC300	250	150	225	417	510	522	139.039	82.4804	106.469	147.429	192.031	196.663	1.0853e-08	1.65429e-07	1.11052	up
FBgn0033820	CG4716	342	286	370	737	763	749	22.8708	19.9452	26.0882	46.7704	49.4768	47.4577	6.39737e-17	3.23635e-15	1.11466	up
FBgn0261631	CG42714	336	227	227	521	624	682	99.1368	68.2156	65.0894	138.964	165.307	179.367	1.27037e-09	2.30369e-08	1.11705	up
FBgn0265577	lncRNA:IBIN	22	24	19	47	53	65	154.578	172.936	119.997	163.75	196.485	220.556	4.55774e-05	0.000271558	1.12025	up
FBgn0030294	Pa1	887	599	635	1321	1875	1720	31.3961	21.4948	22.1644	46.0128	65.5987	60.5179	8.92175e-10	1.67014e-08	1.12071	up
FBgn0040958	Peritrophin-15b	8846	8343	8548	19322	19034	19036	4598.88	4375.94	4316.56	7183.71	7232.38	7000.72	7.87696e-50	2.0799e-47	1.12445	up
FBgn0040575	CG15922	246	149	213	432	456	532	171.817	102.224	138.152	203.526	221.436	247.087	2.82338e-09	4.79842e-08	1.12516	up
FBgn0031968	CG7231	821	542	565	1220	1553	1722	34.4683	22.1135	23.6778	45.9555	57.4624	63.1062	1.86795e-09	3.29893e-08	1.12528	up
FBgn0030824	CG5070	192	161	183	380	411	431	15.7317	13.2837	15.033	27.0422	29.1084	30.2903	1.73559e-15	7.54598e-14	1.12637	up
FBgn0036939	CG7365	196	150	154	356	379	416	4.79966	3.88869	3.94461	7.56346	8.17487	8.80125	6.68813e-13	2.0396e-11	1.13034	up
FBgn0039434	TwdlM	109	141	115	249	284	318	4.12369	4.96908	4.3401	7.74817	8.8816	9.95965	1.64941e-10	3.54999e-09	1.13083	up
FBgn0053192	MtnD	261	256	296	641	587	625	620.483	637.551	630.111	924.981	870.944	868.434	1.57362e-18	9.01378e-17	1.13268	up
FBgn0035343	CG16762	852	805	756	1865	1754	1831	48.7751	44.3733	43.5294	88.8819	83.9977	87.4553	6.97144e-30	8.38587e-28	1.13446	up
FBgn0262607	CG43133	59	47	44	134	108	118	10.778	8.31753	7.89632	21.4466	17.6896	19.1047	1.15925e-07	1.396e-06	1.13617	up
FBgn0036910	Cyp305a1	88	73	71	162	181	203	2.23754	1.77799	1.83788	3.59283	4.01764	4.49902	1.18803e-09	2.15798e-08	1.13663	up
FBgn0051832	CG31832	42	37	50	97	118	98	4.72494	4.16082	5.54193	10.4598	12.6166	10.5736	3.6573e-07	3.90472e-06	1.13798	up
FBgn0016726	RpL29	20444	15426	16679	37468	41697	40831	12581.3	9377.29	9667.65	15979.1	18365.1	17378.1	2.56256e-19	1.62236e-17	1.13822	up
FBgn0266362	lncRNA:CR45010	15	13	7	39	42	23	10.7063	10.1452	5.05944	19.044	20.691	11.1861	0.00072801	0.00288486	1.13849	up
FBgn0034394	CG15096	533	564	520	1316	1196	1169	12.9152	13.387	12.8659	27.5993	25.01	24.5783	4.18317e-24	3.65218e-22	1.13955	up
FBgn0028573	prc	272	294	248	585	642	638	1.58449	1.71018	1.48156	3.09884	3.34068	3.30816	6.43751e-19	3.82926e-17	1.14039	up
FBgn0263081	CG43349	508	573	477	1168	1217	1171	172.941	187.391	157.504	286.999	312.115	290.968	1.49945e-22	1.18489e-20	1.14089	up
FBgn0260942	bond	1100	739	916	1963	2250	2177	37.5906	25.0445	32.2016	62.1249	70.2233	68.3816	9.33572e-14	3.24979e-12	1.1438	up
FBgn0265967	lncRNA:CR44754	8	11	14	23	35	40	0.104507	0.144926	0.182256	0.314675	0.454024	0.544732	0.000582866	0.00240108	1.14714	up
FBgn0002868	MtnA	10351	7958	7908	19065	20722	20511	6450.76	5044.66	4724.97	9042.84	9871.44	9402.88	5.22575e-19	3.19627e-17	1.14736	up
FBgn0035282	CNMa	59	44	49	100	147	125	2.09904	1.26994	1.43148	3.10134	4.32808	3.68442	3.76246e-07	4.0091e-06	1.14763	up
FBgn0034427	CG10474	16	6	5	37	18	38	0.615299	0.255226	0.226256	1.25337	0.600141	1.25286	0.0015954	0.00554294	1.14871	up
FBgn0040850	CG15210	523	347	387	890	1045	1009	73.234	48.4855	53.6003	109.241	128.414	122.743	3.08026e-12	8.46369e-11	1.14948	up
FBgn0266321	lncRNA:CR44986	577	516	539	1229	1312	1193	93.7385	85.8349	84.9974	205.739	221.179	201.22	5.17416e-27	5.23509e-25	1.14959	up
FBgn0035356	CG16986	408	192	198	539	741	723	43.8978	21.7468	20.6889	55.1513	75.5506	73.2366	4.45408e-06	3.63102e-05	1.15095	up
FBgn0038241	CG8087	36	53	62	115	121	138	6.34048	9.08964	10.6707	15.7995	17.0616	19.0916	6.18444e-07	6.30441e-06	1.15386	up
FBgn0035022	CG11413	12	11	14	26	45	36	1.23707	1.04339	1.47196	2.2531	3.88893	3.09265	0.000314936	0.00141944	1.15916	up
FBgn0032415	rho-6	27	13	11	29	54	76	1.94989	0.946255	0.83992	1.85714	3.42152	4.74972	0.000737977	0.00291369	1.16181	up
FBgn0025881	snoRNA:Me18S-A1576	78	106	94	204	256	209	22.3077	32.1342	23.4831	50.0546	64.2439	50.6663	8.71264e-10	1.6404e-08	1.16225	up
FBgn0040751	CG13018	139	130	115	264	304	343	63.8884	62.3632	50.3834	89.732	103.531	113.091	3.9356e-12	1.06784e-10	1.16332	up
FBgn0086519	Cpr47Eg	18613	16963	15613	38403	40137	39336	4793.57	4265.4	3941.24	8021.56	8485.78	8212.15	1.94669e-33	2.70191e-31	1.1635	up
FBgn0015770	MstProx	11	29	17	59	49	52	0.211268	0.587072	0.367965	1.27846	1.05304	1.14264	0.000154745	0.000781013	1.1652	up
FBgn0038132	apn	185	101	134	309	412	312	12.5685	6.43136	9.0213	17.9846	24.2895	18.3092	8.57856e-08	1.07615e-06	1.16577	up
FBgn0085307	CG34278	702	805	786	1920	1736	1678	421.3	474.023	445.391	822.73	760.617	714.848	2.02008e-22	1.57334e-20	1.16585	up
FBgn0040634	CG4186	98	80	80	167	243	216	27.6352	23.3013	23.4516	41.2848	62.6093	53.1306	4.48811e-09	7.35072e-08	1.16616	up
FBgn0035545	CG12607	1034	1317	1262	3065	2700	2721	60.9345	74.8354	73.7944	161.964	142.253	145.377	8.95459e-18	4.823e-16	1.16959	up
FBgn0038006	Cyp313a2	45	35	52	119	112	98	1.76392	1.41043	2.00359	4.57443	4.29373	3.77579	1.9042e-07	2.18609e-06	1.17209	up
FBgn0266430	CG45060	33	45	50	99	142	89	5.43318	7.57735	8.15769	13.7539	19.751	12.3064	4.01511e-06	3.32576e-05	1.17257	up
FBgn0036393	CG17362	412	357	355	824	948	858	58.9997	51.1323	51.0903	101.237	117.73	105.398	2.00778e-21	1.47866e-19	1.17324	up
FBgn0003086	Pig1	947	1049	925	2390	2304	2117	112.29	125.398	108.475	252.793	244.782	223.973	6.01456e-26	5.66206e-24	1.1737	up
FBgn0030433	mRpL49	722	391	382	1054	1372	1289	66.0437	36.4096	35.2591	85.5659	113.527	102.143	1.49782e-07	1.76255e-06	1.17412	up
FBgn0053774	CG33774	275	182	206	510	511	562	299.201	199.907	205.618	366.613	377.405	396.202	2.13965e-12	6.00101e-11	1.17412	up
FBgn0033548	CG7637	221	260	267	588	583	592	159.087	196.675	178.601	292.827	291.678	287.282	1.01142e-18	5.88689e-17	1.17651	up
FBgn0039780	PH4alphaNE1	84	95	80	190	229	205	2.28315	2.51608	2.21351	4.61077	5.52622	4.95116	2.35533e-11	5.76895e-10	1.17671	up
FBgn0033257	sand	70	51	64	138	195	130	1.55139	1.10909	1.41701	2.80811	3.94587	2.64416	1.75755e-07	2.03499e-06	1.17736	up
FBgn0036834	CG6836	37	31	44	81	95	110	1.76948	1.50575	2.15572	3.59434	4.20259	4.88804	6.93182e-07	6.96787e-06	1.18486	up
FBgn0260995	dpr21	30	22	34	86	87	56	2.40612	1.80577	2.65448	6.85493	6.91578	4.50357	1.27323e-05	9.09835e-05	1.18528	up
FBgn0033467	Pdrg1	94	84	64	170	219	207	14.1455	13.0537	9.38183	22.891	29.3382	27.5952	2.20583e-09	3.84546e-08	1.18689	up
FBgn0051922	CG31922	47	33	37	93	97	105	11.3236	8.11045	8.60662	19.8466	20.7253	22.2824	1.45256e-07	1.71384e-06	1.18698	up
FBgn0054043	CG34043	372	299	282	640	876	785	21.8617	18.2398	16.1941	38.2808	52.8332	47.578	4.65215e-13	1.44876e-11	1.19048	up
FBgn0014391	sun	6872	4837	4750	11521	14673	13543	2346.08	1637.05	1553.12	3120.79	4075.88	3673.95	4.42582e-13	1.38881e-11	1.19156	up
FBgn0085366	CG34337	26	4	14	31	59	67	12.34	1.89352	6.65148	10.7753	20.8747	23.0435	0.00100706	0.00376726	1.19269	up
FBgn0034001	mRpL41	430	236	297	668	849	878	56.7645	31.1765	38.0914	76.8618	98.3452	100.951	7.85977e-09	1.23857e-07	1.19324	up
FBgn0040531	CG11741	12	4	5	14	35	32	2.86351	0.923718	1.34713	2.7396	6.90573	6.35846	0.00120144	0.00436272	1.19759	up
FBgn0038261	CG14856	52	47	34	108	108	121	1.3053	1.12721	0.863112	2.44492	2.44606	2.76114	6.41054e-08	8.3314e-07	1.19854	up
FBgn0054054	CG34054	24	35	32	88	88	65	4.01523	5.85639	5.30081	12.0453	12.2046	8.94396	2.51857e-06	2.1778e-05	1.20439	up
FBgn0016013	Faa	362	361	330	786	825	913	14.0232	13.6127	12.8234	27.6843	29.1507	32.2308	3.57016e-23	2.99617e-21	1.20757	up
FBgn0004228	mex1	3159	2666	2914	6816	7226	6753	316.533	262.521	285.607	642.858	680.116	646.551	1.41498e-33	2.0156e-31	1.20842	up
FBgn0023495	Lip3	23	37	14	59	90	65	0.855365	1.34901	0.556429	1.92465	2.87741	2.09422	7.07792e-05	0.000398469	1.21012	up
FBgn0003943	Ubi-p63E	3663	2649	2349	6458	6965	7812	73.0149	50.154	52.1367	113.499	131.369	135.051	6.03899e-13	1.85207e-11	1.21031	up
FBgn0083951	CG34115	11	9	22	37	45	45	3.10895	3.97354	7.97215	8.4105	10.2292	10.1297	0.000161661	0.000812129	1.21072	up
FBgn0039719	CG15515	4670	3283	3413	8423	9493	9894	874.802	601.042	628.328	1251.37	1435.81	1471.2	8.97784e-16	3.95098e-14	1.21952	up
FBgn0037251	CG9804	18	4	8	29	38	36	1.05141	0.23113	0.433361	1.49122	1.91027	1.61478	0.000521457	0.00218386	1.22008	up
FBgn0028533	CG7953	29216	20082	19785	50977	59595	59666	1307.35	880.108	892.704	1968.35	2298.85	2296.68	6.94751e-14	2.44389e-12	1.22117	up
FBgn0036950	CG6996	77	60	56	159	163	163	2.41961	2.00087	2.03197	4.9179	5.09822	5.17435	1.63746e-10	3.53131e-09	1.2215	up
FBgn0035412	CG14957	384	332	320	780	928	814	109.139	92.27	88.1147	180.163	217.755	187.638	1.97935e-20	1.36487e-18	1.22386	up
FBgn0047334	BG642312	24	38	37	89	85	89	3.93153	6.04235	5.7991	11.9335	11.9949	12.2043	4.35267e-07	4.59279e-06	1.2281	up
FBgn0066084	RpL41	62313	44152	43042	115016	126379	127029	51699	35645.2	33204.9	64441.2	73918.3	72566.1	8.30673e-16	3.6856e-14	1.22896	up
FBgn0031561	IM33	11809	7358	7503	19863	23689	23387	5972.3	3681.78	3605.22	7517.05	9189.56	8825.97	1.49771e-11	3.81511e-10	1.23036	up
FBgn0033659	Damm	1937	1380	1513	3587	4092	4241	121.496	85.6132	91.9184	211.152	240.766	251.886	3.31415e-17	1.70852e-15	1.23478	up
FBgn0033301	CG12780	34	60	25	130	112	94	11.0262	19.4279	7.75764	34.6056	30.1278	24.7986	9.60215e-06	7.10713e-05	1.23971	up
FBgn0036466	CG18581	15350	8943	9544	24142	31266	31248	2601.21	1524.6	1614.56	3138.35	4106.63	4061.05	4.81509e-10	9.54728e-09	1.24081	up
FBgn0260000	CG17570	98	83	76	236	231	187	4.90688	4.13264	3.74107	10.6395	10.3064	8.42041	1.94502e-11	4.863e-10	1.24402	up
FBgn0036228	obst-G	265	254	237	572	597	713	16.2977	15.9347	14.6703	33.9333	35.0691	42.1088	8.94007e-19	5.26006e-17	1.24894	up
FBgn0052304	obst-I	382	203	302	703	776	816	39.2941	20.7827	31.2866	63.3967	70.3543	74.0803	4.49796e-10	8.9843e-09	1.25212	up
FBgn0036382	CG13737	6	11	2	15	33	34	0.910878	1.40694	0.381312	1.69015	3.71158	3.73776	0.000756116	0.00296262	1.2563	up
FBgn0042137	CG18814	101	107	121	250	281	305	7.40122	8.1817	8.87073	17.0949	18.9674	20.6203	5.33337e-14	1.97062e-12	1.25673	up
FBgn0264295	CG43773	20	12	5	34	49	41	18.9375	11.2284	5.06045	19.057	28.1941	22.6751	0.00020988	0.00100936	1.25691	up
FBgn0085483	CG34454	258	261	231	726	576	583	38.2216	37.9401	32.6497	101.079	81.3563	82.2707	3.9078e-17	2.00502e-15	1.25695	up
FBgn0001187	Hex-C	116	78	79	187	239	300	3.52307	2.35028	2.43436	5.09651	6.50581	8.16463	2.05244e-08	2.97452e-07	1.25907	up
FBgn0263106	DnaJ-1	5113	4967	5024	12419	12299	12504	112.463	106.688	110.783	254.861	252.514	257.886	7.4593e-64	3.10594e-61	1.26728	up
FBgn0032088	CG13102	2284	1546	1676	3962	5114	5025	366.176	248.778	262.247	561.045	726.456	706.946	5.40908e-14	1.99179e-12	1.26887	up
FBgn0038756	CG4783	297	229	252	596	700	674	97.2782	72.5357	78.7408	157.702	189.195	179.563	5.92904e-19	3.54628e-17	1.27192	up
FBgn0039768	CG15533	394	451	409	998	1114	1040	7.75228	8.64404	8.22573	17.5856	19.5335	18.2686	7.01122e-27	6.90032e-25	1.2752	up
FBgn0083123	Uhg5	69	69	61	156	174	190	7.1189	7.35782	6.20159	15.9313	17.7222	19.5257	7.57699e-12	1.97184e-10	1.27758	up
FBgn0037870	CG18577	145	123	118	301	377	316	11.9976	10.1211	9.55647	22.7577	28.905	24.358	8.60678e-15	3.43827e-13	1.27825	up
FBgn0036131	CG12522	2168	1342	1516	3891	4634	4490	361.249	211.706	247.716	503.2	614.643	589.257	2.94513e-13	9.54609e-12	1.27886	up
FBgn0034335	GstE1	96	85	80	203	235	240	7.0943	6.18939	5.95129	12.9823	15.2137	15.3772	9.27545e-14	3.23923e-12	1.28351	up
FBgn0053679	CG33679	8	12	10	22	40	41	1.07386	1.65957	1.35446	2.71907	5.04709	5.16814	0.000133779	0.000689008	1.28627	up
FBgn0052284	CG32284	4793	4687	4178	11233	11808	11238	997.041	973.425	852.925	2040.56	2148.43	2023.3	1.47496e-42	2.8514e-40	1.28639	up
FBgn0038643	CG14300	16762	12044	12836	31657	37808	37272	8986.35	6363.28	6530.04	12410.3	15155.4	14486.3	1.82649e-18	1.02454e-16	1.28711	up
FBgn0262683	CG43153	69	71	89	171	228	209	7.45166	7.67328	9.58842	16.6009	22.0884	20.1918	6.04676e-11	1.38106e-09	1.28731	up
FBgn0034638	CG10433	1391	1286	1321	3364	3355	3315	80.0703	71.7482	75.7064	173.461	173.209	171.027	7.43022e-51	2.11683e-48	1.28963	up
FBgn0040069	vanin-like	5582	4378	4447	10921	12752	13114	137.284	105.73	110.145	244.429	282.226	294.343	2.2649e-22	1.75142e-20	1.29096	up
FBgn0069923	CG41128	1246	636	825	2078	2573	2628	925.016	461.711	551.549	1249.23	1584.17	1568.62	1.06052e-09	1.94927e-08	1.29164	up
FBgn0035104	CG13875	41	41	20	113	87	94	1.04029	0.980719	0.524469	2.7116	2.12872	2.29033	1.11835e-06	1.06018e-05	1.29505	up
FBgn0034247	CG6484	642	433	601	1338	1565	1458	21.6965	14.1087	20.5269	39.8746	46.6384	43.4478	5.8679e-16	2.64743e-14	1.29681	up
FBgn0083953	CG34117	400	240	302	733	896	880	93.36	55.6918	68.4573	135.987	167.626	161.853	1.38295e-12	4.00315e-11	1.3077	up
FBgn0039454	CG14247	149	98	95	285	297	338	8.10118	5.16009	5.12765	13.3179	13.9183	15.7406	1.57036e-11	3.98142e-10	1.31084	up
FBgn0262882	CG43237	13	4	5	42	38	16	4.06103	1.23047	1.69422	10.6656	9.60973	4.04141	0.000386233	0.00170459	1.31095	up
FBgn0051086	CG31086	18757	10614	11467	30744	40125	39937	2433.45	1343.98	1473.77	3136.95	4146.97	4021.05	1.3641e-10	2.95947e-09	1.31238	up
FBgn0085330	CG34301	1877	1198	1194	3505	3971	3881	1880.83	1176.5	1110.45	2213.56	2609.17	2418.32	1.09811e-13	3.79812e-12	1.31441	up
FBgn0051664	CG31664	12	23	13	50	56	45	0.306054	0.585244	0.343896	1.19456	1.33141	1.06402	1.1749e-05	8.46832e-05	1.31643	up
FBgn0029769	frma	47	56	79	145	181	181	0.969459	1.18451	1.44816	3.09839	3.6479	4.00525	4.25908e-09	6.99004e-08	1.31644	up
FBgn0050413	CG30413	19	38	43	97	111	89	2.98545	5.98012	6.61313	12.7542	14.6339	11.6038	1.11299e-06	1.05602e-05	1.31815	up
FBgn0032008	CG14277	74	53	61	154	187	170	7.37167	5.27684	5.95523	12.5207	15.8283	13.7796	2.05231e-11	5.09595e-10	1.3203	up
FBgn0033573	Obp47a	18	17	13	50	42	56	3.29116	3.30759	2.4487	8.09174	6.78708	9.00799	5.42582e-06	4.30644e-05	1.32064	up
FBgn0037166	CG11426	753	650	657	1706	1733	1906	18.6482	15.4967	16.3576	37.7936	38.4616	41.8803	2.22033e-32	2.93138e-30	1.32521	up
FBgn0046880	Obp56b	51	45	31	115	112	130	7.54637	6.69603	4.55556	15.0399	14.8207	17.0981	4.94383e-09	8.03633e-08	1.3272	up
FBgn0261847	CG42779	20	12	16	53	39	60	4.19422	2.58607	3.2298	9.86931	7.18107	11.0032	9.73047e-06	7.18078e-05	1.32741	up
FBgn0036320	CG10943	905	794	840	2133	2250	2186	39.6804	35.6591	34.3766	101.395	112.214	110.033	7.299e-42	1.29539e-39	1.32783	up
FBgn0000120	Arr1	52	29	53	116	115	160	1.62122	0.852902	1.66685	3.10267	3.00687	4.25845	1.26353e-07	1.50483e-06	1.33436	up
FBgn0038647	CG14302	5987	7391	7303	21425	16795	16824	7791.19	9795.39	8891.48	16479.1	13338.3	12679.7	4.43896e-19	2.74607e-17	1.33469	up
FBgn0262686	CG43156	8	13	8	28	42	32	5.46123	7.21191	5.22808	8.05683	16.9528	12.4057	5.36364e-05	0.000313366	1.33636	up
FBgn0034901	CG11300	430	407	275	1125	956	934	49.9516	43.9245	31.0898	104.483	93.1211	87.1688	5.78655e-14	2.09516e-12	1.33806	up
FBgn0030270	CG15199	372	251	328	726	924	920	55.5633	36.2074	49.0594	87.5692	115.2	111.255	7.0557e-15	2.85019e-13	1.33852	up
FBgn0034782	CG12490	116	103	91	244	300	294	4.4085	3.99728	3.23672	8.71053	11.0616	10.9173	5.91694e-15	2.43562e-13	1.3387	up
FBgn0040602	CG14545	12	5	10	33	28	36	1.05803	0.460771	0.876292	2.62845	2.25152	2.91377	5.98093e-05	0.000343681	1.34375	up
FBgn0002570	Mal-A1	524	444	420	1199	1216	1256	12.7884	10.6464	10.4461	26.099	26.2603	27.3217	1.60181e-29	1.84481e-27	1.34818	up
FBgn0261386	Gpa2	9	15	5	33	38	34	1.28687	1.75505	1.39681	5.7151	5.03432	6.00902	5.5154e-05	0.000321375	1.35056	up
FBgn0037898	Dtd	58	26	56	134	147	134	9.33261	4.20023	9.0444	18.9781	21.0085	19.0147	1.02649e-07	1.25004e-06	1.35205	up
FBgn0028920	CG8997	34090	25633	26120	70782	79349	79836	2188.25	1593.76	1676.59	3944.18	4513.57	4461.2	5.76267e-24	4.95132e-22	1.35727	up
FBgn0037230	Nepl11	206	161	164	457	525	456	3.79836	2.85183	3.04018	7.47679	8.62225	7.51652	2.77919e-19	1.73916e-17	1.35902	up
FBgn0040606	CG6503	103	48	62	211	224	189	63.5842	26.5719	30.5323	87.1515	102.29	86.9269	1.51384e-08	2.23281e-07	1.36213	up
FBgn0032022	CG14275	199	114	115	324	456	454	13.9092	7.80765	7.95254	20.1306	28.2739	28.1456	1.96826e-09	3.45355e-08	1.36219	up
FBgn0010387	Acbp2	14648	12749	12149	34313	35231	35537	4334.76	3783.91	3458.92	7966	8284.9	8082.44	2.76978e-42	4.99761e-40	1.3652	up
FBgn0034475	Obp56h	49	42	32	130	115	110	7.65624	6.32198	4.95808	15.8939	14.0579	13.5997	1.01385e-09	1.87622e-08	1.36617	up
FBgn0030980	CG7406	29	26	14	86	63	69	2.09586	1.63104	1.16451	4.95192	3.80529	4.06906	1.04229e-06	9.96803e-06	1.37387	up
FBgn0262536	CG43090	11	11	11	31	43	40	1.53149	1.58119	1.63453	4.31292	5.93675	5.49003	1.11446e-05	8.09198e-05	1.38007	up
FBgn0040730	CG15127	177	128	110	367	379	421	23.5087	16.7949	14.5874	43.9899	45.6614	50.6266	6.21187e-14	2.22681e-12	1.38158	up
FBgn0262574	CG43114	429	264	294	842	954	974	732.435	464.106	474.599	877.074	1020.28	988.083	1.59658e-14	6.23992e-13	1.38348	up
FBgn0263235	Phae2	2485	1279	1378	4109	5503	5423	115.764	58.8721	64.904	178.372	237.789	235.94	7.09042e-10	1.3562e-08	1.38516	up
FBgn0022709	Adk1	972	592	692	1882	2198	2273	40.7316	22.5489	28.3618	72.6595	86.2706	88.7693	8.30004e-15	3.34038e-13	1.38934	up
FBgn0263830	CG40486	920	537	568	1652	2047	2104	52.0446	29.4279	31.9975	77.7183	94.6805	98.3514	3.19754e-12	8.76368e-11	1.39079	up
FBgn0005660	Ets21C	27	11	16	47	77	61	0.330985	0.131323	0.227498	0.617084	0.998467	0.797661	6.92012e-06	5.34741e-05	1.39129	up
FBgn0043470	lambdaTry	2110	1446	1321	3867	5031	4918	122.021	81.8508	77.4593	199.984	259.611	253.214	3.44012e-14	1.30219e-12	1.39255	up
FBgn0036766	CG5506	2815	2275	2441	6493	6907	7164	322.988	262.719	282.023	660.6	696.77	725.801	5.45721e-36	8.09311e-34	1.39767	up
FBgn0028945	CG7631	1100	899	738	2396	2749	2486	92.325	74.9139	62.4524	185.226	212.448	193.446	6.69095e-20	4.39008e-18	1.39871	up
FBgn0033592	CG13215	20	9	17	53	52	49	2.42136	1.1013	2.01809	5.33599	5.28203	4.93075	2.57532e-06	2.22154e-05	1.39888	up
FBgn0039453	CG6403	4378	2836	2947	8582	10287	9838	489.894	311.073	329.985	765.228	922.84	868.342	3.32013e-16	1.5696e-14	1.40111	up
FBgn0011283	Obp28a	101	91	86	223	288	280	11.4551	10.0347	9.77224	20.544	27.0056	25.7428	2.08692e-15	8.89488e-14	1.40308	up
FBgn0038450	CG17560	69	58	41	148	164	183	2.03525	1.69542	1.25631	3.88717	4.29867	4.81931	8.56408e-11	1.91956e-09	1.40387	up
FBgn0263741	CG43666	16	17	14	37	60	63	0.928313	0.97592	0.839485	1.86195	2.98925	3.14878	3.00057e-06	2.54578e-05	1.40634	up
FBgn0020642	Lcp65Ac	2799	2003	2232	5867	6938	6833	421.649	291.723	330.083	714.335	859.996	837.982	2.30328e-22	1.76846e-20	1.4072	up
FBgn0031579	CG15422	3019	2634	2633	7360	7588	7699	302.338	260.32	262.48	644.73	660.481	675.721	4.95882e-50	1.3421e-47	1.40763	up
FBgn0039435	TwdlP	686	489	512	1367	1698	1717	56.0433	39.5544	41.5191	97.6316	122.86	121.96	1.73551e-18	9.84017e-17	1.41442	up
FBgn0261508	CG42656	38	52	55	157	157	121	88.3747	124.129	114.648	204.312	212.093	151.961	2.12648e-10	4.53174e-09	1.41552	up
FBgn0042110	CG18765	33	29	26	94	91	83	1.48896	1.32771	1.21955	4.0769	3.93661	3.63673	1.7447e-09	3.09642e-08	1.41694	up
FBgn0011227	ox	1856	1589	1585	4747	4612	4561	1147.17	990.919	918.318	2052.86	2024.2	1946.32	1.00077e-44	2.25715e-42	1.4222	up
FBgn0036638	CG13033	44	19	35	88	118	110	2.74429	1.1385	2.18948	4.78172	6.46206	5.99607	1.11047e-07	1.34173e-06	1.42716	up
FBgn0034245	UQCR-6.4	2698	1737	1879	5553	6376	6296	2124.98	1454.26	1388.4	3087.82	3605.53	3344.56	9.95272e-18	5.33407e-16	1.43458	up
FBgn0036324	CG12520	33	31	37	108	114	89	1.41683	1.3471	1.58635	4.45944	4.67913	3.68597	4.46506e-10	8.93508e-09	1.43824	up
FBgn0036992	Hpd	441	420	411	1211	1219	1153	16.215	15.039	15.238	38.9291	38.8701	36.9428	4.86908e-44	1.03358e-41	1.44519	up
FBgn0040813	Nplp2	38433	30099	26615	86542	94664	91678	7999.35	6189.58	5451.09	15455.7	16929.2	16339.4	4.05439e-24	3.56852e-22	1.44653	up
FBgn0015032	Cyp4c3	263	139	210	498	703	667	6.33249	3.35251	5.1286	10.949	15.4311	14.713	3.35548e-11	8.01908e-10	1.4483	up
FBgn0032085	CG9555	866	676	698	1922	2184	2313	53.2504	41.4321	43.395	111.581	127.164	136.08	1.04914e-26	1.02325e-24	1.45004	up
FBgn0032652	CG6870	81	59	47	151	211	225	5.54374	3.97357	3.19664	9.24086	12.8909	13.8582	3.81853e-10	7.77056e-09	1.4611	up
Trans_newGene_103	-	16	8	7	28	45	54	0.64546	0.307783	0.279163	1.05296	1.70029	2.06629	1.56471e-05	0.000108656	1.46341	up
FBgn0264541	CG43920	16	8	2	50	36	36	5.5158	2.60019	0.951853	12.9818	9.78679	9.52922	3.95098e-05	0.000241794	1.47384	up
FBgn0001230	Hsp68	3485	2810	2811	8002	9596	9045	58.9202	46.3079	48.099	120.408	143.222	135.458	1.66655e-31	2.14786e-29	1.4851	up
FBgn0052302	CG32302	18224	10550	10238	34270	43277	43376	876.854	488.436	499.553	1425.28	1802.22	1805.51	7.95363e-13	2.40519e-11	1.48587	up
FBgn0039108	CG10232	27	44	35	115	112	112	0.889587	1.52244	1.19212	3.72318	3.5861	3.55212	1.17688e-10	2.58437e-09	1.4862	up
FBgn0032638	SPH93	245	233	248	823	679	656	7.53848	7.37496	7.66901	24.1019	19.7509	19.1429	1.72004e-25	1.5648e-23	1.49429	up
FBgn0039756	CG9743	2482	1774	2011	5545	6462	6666	62.8023	43.8233	52.2148	123.339	141.907	147.238	9.1406e-25	8.17819e-23	1.49672	up
FBgn0038098	CG7381	3098	3186	3104	9326	9162	8797	44.6104	44.1546	44.8958	120.564	118.367	113.905	8.08465e-72	5.14849e-69	1.49919	up
FBgn0031277	CG13947	653	382	417	1288	1564	1693	117.364	67.0978	74.3572	185.363	228.06	242.811	3.04648e-14	1.16131e-12	1.5097	up
FBgn0052073	CG32073	934	966	807	2589	2730	2710	159.942	164.507	133.217	399.794	425.08	418.385	5.77759e-44	1.20285e-41	1.51521	up
FBgn0015010	Ag5r	4750	2698	2984	9550	11696	11558	257.442	145.733	163.352	461.756	563.206	555.664	1.16651e-14	4.59225e-13	1.51881	up
FBgn0051041	CG31041	929	783	686	2448	2520	2273	89.1793	74.7997	64.4632	192.043	191.85	179.501	1.30179e-30	1.63874e-28	1.52565	up
FBgn0263761	CG43678	15	9	20	56	52	56	17.8487	11.3617	22.4797	45.8893	43.3592	44.8149	2.56396e-07	2.83325e-06	1.52617	up
FBgn0262565	CR43105	563	377	385	1185	1462	1480	68.8862	46.2103	46.8703	135.936	169.291	172.224	2.57383e-18	1.40729e-16	1.53004	up
FBgn0039761	CG18404	139	49	89	286	300	389	20.095	7.10645	12.7372	36.3097	38.1894	49.3997	1.78152e-08	2.6028e-07	1.5316	up
FBgn0038901	Burs	180	209	191	559	582	631	2.97581	3.50014	3.17465	8.70515	8.94666	9.77641	8.89717e-30	1.05847e-27	1.53752	up
FBgn0034010	CG8157	552	503	412	1696	1665	1220	148.659	139.523	112.092	390.776	389.369	273.099	1.05385e-19	6.79106e-18	1.53901	up
FBgn0264296	CG43774	1092	825	862	2489	3103	2946	290.483	219.557	221.576	542.147	679.92	637.037	2.20733e-26	2.11474e-24	1.53971	up
FBgn0265300	lncRNA:CR44273	22	8	22	53	71	80	1.08955	0.396092	1.0914	2.36265	3.20806	3.55136	5.78532e-07	5.93667e-06	1.54479	up
FBgn0034293	CG14495	175	149	162	460	573	492	13.4462	11.0139	12.1435	31.0568	38.467	33.5228	2.11301e-25	1.90629e-23	1.56321	up
FBgn0052726	CG32726	20	20	23	69	60	107	15.351	17.2668	17.9364	33.6748	32.3471	56.2594	4.25876e-08	5.83612e-07	1.56464	up
FBgn0262577	CG43117	1967	2102	2071	6944	6052	5929	1453.93	1461.5	1394	3301.02	3049.31	2849.93	8.17385e-46	1.9237e-43	1.56827	up
FBgn0034159	CG15615	180	105	113	373	483	461	6.26238	3.77838	4.03291	12.0279	15.4193	14.7521	4.51079e-14	1.68975e-12	1.57028	up
FBgn0034769	Obp58c	29	30	28	135	88	87	3.06573	3.16503	2.93311	12.7263	8.38407	8.24324	1.1429e-09	2.08301e-08	1.57269	up
FBgn0263314	CG43400	26	11	20	58	81	81	4.60917	2.00266	3.57212	9.1395	12.989	12.2689	5.6594e-08	7.46268e-07	1.58345	up
FBgn0023170	RpL39	9389	5278	6144	19978	23672	24967	12743.5	7310.63	7794.96	16737.3	20332	20303.2	5.4711e-16	2.52043e-14	1.58387	up
FBgn0036157	CG7560	15	17	14	50	56	70	0.83012	0.946815	0.813496	2.48647	2.80435	3.53966	2.89247e-08	4.08265e-07	1.58671	up
FBgn0040393	CG14265	5232	3964	4116	12772	14626	14663	690	490.011	532.706	1327.41	1572.86	1540.8	1.11166e-32	1.48578e-30	1.58842	up
FBgn0262146	MtnE	965	838	871	2749	2752	2822	318.136	280.136	287.833	702.597	715.034	778.69	9.44526e-60	3.52601e-57	1.59053	up
FBgn0085229	CG34200	607	462	527	1635	1665	1769	443.556	343.041	358.256	862.682	886.826	917.361	1.9332e-36	2.90679e-34	1.60031	up
FBgn0040104	lectin-24A	132	103	101	345	374	374	8.48989	6.78802	6.48556	21.3341	23.0583	23.2563	4.29317e-24	3.71823e-22	1.60563	up
FBgn0010041	GstD5	229	132	140	528	576	582	17.3276	9.95966	10.8119	35.9084	39.2973	39.6126	5.67735e-16	2.59337e-14	1.60684	up
FBgn0262021	CG42832	77	51	70	206	245	216	313.099	203.458	248.221	446.975	564.735	460.228	1.41982e-16	6.92386e-15	1.6104	up
FBgn0266633	asRNA:CR45140	52	19	49	159	124	181	4.59647	1.63709	4.39676	13.9344	11.7408	17.1658	1.45687e-08	2.15721e-07	1.61077	up
FBgn0036532	CG13445	51	30	49	146	159	147	13.1582	7.72972	12.4486	30.6899	33.5685	30.668	2.68236e-13	8.74675e-12	1.61352	up
FBgn0085227	CG34198	131	117	154	408	521	405	20.3287	17.5434	23.369	51.6937	67.378	51.5478	2.14569e-20	1.4702e-18	1.61439	up
FBgn0262007	CG42825	31	35	38	118	116	127	1.10492	1.24798	1.35054	3.90338	3.85205	4.21785	1.0684e-13	3.70721e-12	1.61526	up
FBgn0040582	CG5791	15	11	7	47	43	49	7.44952	4.885	3.83855	17.5914	17.3347	18.899	1.70405e-07	1.98793e-06	1.61934	up
FBgn0030588	CG9521	764	494	488	1614	2132	2169	16.7815	10.6887	10.8528	32.7317	42.9933	43.9321	2.6313e-17	1.37616e-15	1.62423	up
FBgn0033726	Cpr49Ad	72	34	89	217	287	229	7.00555	3.35011	8.81898	18.2067	24.3371	19.1359	9.13489e-10	1.70214e-08	1.62447	up
FBgn0083983	mRpL34	229	106	142	484	559	660	174.633	81.8094	101.647	238.668	283.19	319.161	5.27209e-12	1.40581e-10	1.62558	up
FBgn0001224	Hsp23	3915	2633	3101	8978	11454	11582	244.02	164.426	194.985	494.612	628.434	630.234	9.94763e-23	8.03679e-21	1.62629	up
FBgn0058198	CG40198	1642	1641	1703	5376	5461	5151	136.09	138.716	138.694	434.495	439.397	419.362	1.01665e-78	7.86158e-76	1.63746	up
FBgn0029765	CG16756	73	85	68	277	284	220	12.1174	13.7497	11.0233	39.1285	40.2892	30.9873	1.1322e-18	6.55466e-17	1.65376	up
FBgn0262599	SmydA-3	138	95	67	320	398	360	3.20466	2.08709	1.39054	6.32655	7.82723	7.11864	1.35857e-13	4.59622e-12	1.65451	up
FBgn0051789	CG31789	13879	8937	9758	32957	39822	38309	2512.74	1588.44	1758.31	5139.74	6343.36	6093.31	8.8907e-23	7.23689e-21	1.66108	up
FBgn0085320	CG34291	2064	2043	2195	7327	6411	6953	3762.5	3897.2	3791.82	7475.23	6707.31	6868.87	4.40126e-59	1.58827e-56	1.6626	up
FBgn0259748	CG42397	51	23	38	143	114	180	6.85611	3.12477	5.1988	17.1861	13.7618	21.6996	5.49801e-10	1.08221e-08	1.66437	up
FBgn0267164	asRNA:CR45604	11	23	13	59	77	63	0.0883096	0.186141	0.106963	0.450511	0.581866	0.480153	1.16039e-08	1.75453e-07	1.67933	up
FBgn0035611	CG13285	294	204	216	676	883	964	17.9532	12.8673	13.5623	38.8395	51.2156	55.1122	6.58951e-20	4.34988e-18	1.68922	up
FBgn0010044	GstD8	36	22	34	118	97	143	2.98589	1.80006	2.88443	8.79234	7.24351	10.6405	1.60502e-11	4.0598e-10	1.69765	up
FBgn0033875	CG6357	372	375	388	1427	1188	1256	14.0308	14.8195	14.6757	54.6378	44.8943	48.3412	1.72359e-42	3.27362e-40	1.7011	up
FBgn0010043	GstD7	513	409	297	1291	1619	1476	41.7958	32.4717	24.2196	91.8771	115.738	105.501	6.51495e-20	4.34276e-18	1.71116	up
FBgn0040923	CG11368	116	94	71	280	363	389	56.7448	45.2529	33.5398	99.8906	133.676	136.233	8.41654e-17	4.19896e-15	1.71124	up
FBgn0032809	CG13078	52	31	20	107	159	172	3.73181	2.19488	1.4776	6.76531	10.1003	10.9356	1.61409e-09	2.88352e-08	1.72149	up
FBgn0031178	CG10918	545	373	312	1288	1565	1644	52.0901	34.78	30.2728	99.6735	120.993	124.45	9.60853e-19	5.62281e-17	1.72286	up
FBgn0026754	Ugt37C1	232	181	204	744	704	716	7.71518	6.04089	6.81063	23.7894	22.5195	23.0943	1.91535e-38	3.14176e-36	1.73345	up
FBgn0035929	CG13311	282	271	284	983	955	964	41.568	39.3503	41.1369	124.192	121.674	121.686	8.50267e-56	2.87656e-53	1.73473	up
FBgn0262608	CG43134	49	34	32	143	138	160	27.7279	23.5282	20.0153	57.5954	53.7537	68.6576	2.1305e-15	9.045e-14	1.74375	up
FBgn0033830	CG10814	764	387	438	1587	2380	2302	24.0484	11.655	13.8311	43.3221	64.9536	62.5734	5.92862e-14	2.13944e-12	1.75781	up
FBgn0001234	lncRNA:Hsromega	2761	3181	3069	10976	10907	10525	118.381	117.629	117.579	433.584	448.363	437.342	2.63847e-68	1.29837e-65	1.79086	up
FBgn0260763	CG42561	58	34	52	182	178	218	7.63658	4.43551	6.74286	21.5184	21.2345	25.9188	1.07798e-16	5.30463e-15	1.80713	up
FBgn0036469	CG18649	614	559	500	2127	2012	1982	122.198	111.234	95.87	323.7	315.395	302.836	1.98596e-56	6.93548e-54	1.80862	up
FBgn0041709	yellow-g	22	11	7	52	70	87	0.670984	0.31682	0.228668	1.3251	1.79622	2.22175	1.81269e-08	2.64121e-07	1.81018	up
FBgn0034900	CG12491	29	24	32	124	102	125	3.7617	3.06326	4.2373	13.8157	11.5098	14.1162	9.06695e-15	3.59556e-13	1.81141	up
FBgn0033788	CG13323	5056	4679	4553	18026	17169	17630	92.4811	85.7938	81.9681	316.933	304.751	315.92	2.21468e-102	2.99702e-99	1.84183	up
FBgn0085319	CG34290	94	56	58	244	363	278	7.15745	4.38284	4.35728	17.5317	26.0524	20.0133	3.73634e-16	1.75057e-14	1.86365	up
FBgn0030832	CG10597	63	70	34	214	281	227	6.04099	6.5386	3.32922	16.8835	22.157	17.6498	4.08006e-15	1.70543e-13	1.86444	up
FBgn0051704	CG31704	8	9	8	45	49	41	1.77484	2.02896	1.86234	8.6434	9.35293	7.9554	2.38274e-09	4.13391e-08	1.87253	up
FBgn0030595	CG14406	9	12	13	52	66	54	1.19024	1.86153	1.30195	4.75109	7.99709	6.16767	2.52538e-10	5.3087e-09	1.87537	up
FBgn0036359	CG14105	29	20	10	83	104	100	3.08049	2.15809	1.0849	7.93854	10.0446	9.57097	4.56481e-11	1.06736e-09	1.87836	up
FBgn0028532	CG7968	6826	4155	4163	17841	22673	22124	536.182	323.245	329.151	1266.85	1624.76	1587.33	1.64599e-22	1.29127e-20	1.8908	up
FBgn0039820	CG15554	36	37	44	137	171	201	2.44941	2.43601	2.9754	7.97667	10.0908	11.7711	3.19131e-17	1.65307e-15	1.89679	up
FBgn0034295	CG10911	1211	1521	1392	5879	5278	5114	62.7621	75.5894	72.4598	274.327	247.312	240.835	2.68375e-48	6.45651e-46	1.89949	up
FBgn0033464	CG1441	319	199	212	933	1037	1054	7.71092	4.72043	5.24669	20.0608	22.0898	22.5376	5.87102e-27	5.85251e-25	1.91494	up
FBgn0265914	asRNA:CR44703	1509	1118	1070	4555	5317	5271	68.586	49.0977	48.6766	186.547	222.783	218.48	6.16154e-38	9.80954e-36	1.934	up
FBgn0034582	Cht9	1168	837	829	3722	3923	4030	49.1355	34.0733	34.8572	131.803	139.221	142.318	1.16479e-39	2.00159e-37	1.94511	up
FBgn0264775	CG44013	1689	1428	1487	5763	6617	6260	110.036	93.5728	98.2107	341.232	393.244	367.558	1.55053e-71	9.32556e-69	1.95503	up
FBgn0037290	CG1124	429	228	288	1182	1537	1520	19.7873	10.3554	13.399	50.6121	65.8963	65.5402	3.31008e-21	2.389e-19	1.97325	up
FBgn0039203	CG13618	4	5	7	33	36	50	0.193294	0.25358	0.349949	1.3829	1.52893	2.12988	2.83246e-09	4.8063e-08	2.02761	up
FBgn0031249	CG11911	9331	7877	7116	35350	36507	36104	462.93	369.855	352.91	1490.04	1551.29	1532.26	5.0317e-69	2.59396e-66	2.07794	up
FBgn0051659	CG31659	124	119	103	521	515	527	8.55248	8.14556	7.29757	32.7471	32.4584	33.1246	2.95015e-49	7.60437e-47	2.07857	up
FBgn0028534	CG7916	13832	8028	8493	41107	52669	52227	847.936	485.965	532.258	2254.05	2882.19	2860.97	1.47762e-25	1.35565e-23	2.08375	up
FBgn0034047	CG12970	2	4	4	25	32	40	0.13056	0.196703	0.209647	1.11496	1.42543	1.77503	5.9975e-09	9.64683e-08	2.08473	up
FBgn0001223	Hsp22	614	542	523	2302	2727	2621	64.1803	56.9247	50.9749	131.723	159.174	150.48	6.53849e-70	3.72556e-67	2.1127	up
FBgn0033789	CG13324	628	483	478	2445	2469	2468	98.794	74.1553	75.1686	316.727	319.56	319.396	6.62174e-61	2.56025e-58	2.13138	up
FBgn0035476	CG12766	99	83	80	370	432	458	4.90462	4.13353	4.07296	16.6512	19.3321	20.3757	2.23057e-37	3.49974e-35	2.13203	up
FBgn0033999	CG8093	1	8	1	56	31	41	0.0582777	0.342667	0.0637234	2.15988	1.0781	1.5347	4.14541e-09	6.84188e-08	2.16767	up
FBgn0262794	CG43175	37	30	26	140	176	196	10.311	8.37686	7.17986	32.0689	39.7288	44.4294	1.43902e-21	1.0744e-19	2.19166	up
FBgn0032049	Bace	706	663	635	3147	3350	3179	30.0165	26.7653	27.8116	113.194	119.032	113.698	7.1068e-118	1.92345e-114	2.21442	up
FBgn0046878	Obp83cd	95	62	62	356	417	376	6.66966	4.39451	4.40296	22.2836	25.995	23.4838	8.24333e-32	1.07521e-29	2.21633	up
FBgn0031305	Iris	34	16	26	154	190	147	1.01846	0.485083	0.796687	4.27246	5.25183	4.08752	3.27926e-21	2.38263e-19	2.34558	up
FBgn0020639	Lcp65Af	189	117	136	786	889	903	28.1335	17.1376	20.302	101.454	116.066	116.695	1.93495e-42	3.61168e-40	2.38518	up
FBgn0030929	CG15043	3827	2887	2912	16253	18697	19241	304.791	226.26	233.16	1104.01	1276.34	1306.22	6.53758e-66	2.94899e-63	2.38858	up
FBgn0028583	lcs	1396	1062	1110	5943	6830	7345	183.033	137.093	144.942	629.679	726.698	766.592	3.86519e-65	1.67378e-62	2.38933	up
FBgn0039237	CG13640	27	13	25	121	200	156	5.55144	2.80969	5.09278	22.2026	36.3753	28.4236	5.58452e-19	3.37813e-17	2.41973	up
FBgn0051354	Hsp70Bbb	41	58	44	271	420	283	0.654028	0.886214	0.720622	3.78645	5.82872	3.94821	3.33862e-27	3.4098e-25	2.46954	up
FBgn0010388	Dro	12	23	26	168	132	160	1.23245	2.30861	2.56715	15.1453	12.123	14.8219	1.18904e-22	9.46512e-21	2.50829	up
FBgn0036767	CG16775	54	117	88	549	675	634	5.17528	10.9119	8.46445	45.7868	56.408	52.8667	2.75725e-29	3.07731e-27	2.54303	up
FBgn0033355	CG13748	38	59	59	301	355	472	3.0604	4.58783	4.7064	19.8308	23.5314	30.9849	6.63985e-29	7.18831e-27	2.54743	up
FBgn0004430	LysS	3450	1893	2271	14908	18955	18576	551.688	288.668	357.471	1926.06	2490.31	2395.44	2.35773e-37	3.6464e-35	2.56106	up
FBgn0038505	CG17283	81	62	85	428	546	580	2.44036	1.89756	2.58568	12.0461	15.2717	16.1982	3.9915e-43	8.00223e-41	2.5713	up
FBgn0051427	CR31427	0	1	1	36	32	23	0	0.0683518	0.0803826	1.77865	1.61068	1.18532	5.63227e-12	1.49816e-10	2.58219	up
FBgn0034512	CG18067	660	578	529	3571	3881	3792	49.8558	43.6597	40.412	247.734	267.661	261.058	3.39288e-114	6.12189e-111	2.58908	up
FBgn0001225	Hsp26	2263	1788	1991	11163	14174	14054	115.112	88.4201	101.484	482.822	613.979	606.803	4.5577e-78	3.28945e-75	2.59302	up
FBgn0034160	CG5550	857	632	726	4654	5357	5338	59.787	44.7354	51.5657	293.843	339.823	334.74	4.10042e-87	4.03556e-84	2.68265	up
FBgn0040735	CG16836	0	1	2	44	35	30	0	0.558765	1.12321	13.2904	10.765	9.22869	1.46622e-13	4.91432e-12	2.72177	up
FBgn0034331	CG15067	9	15	14	118	122	127	1.39291	1.9811	2.50858	15.8701	16.3754	17.219	5.89252e-27	5.85251e-25	2.79244	up
FBgn0013278	Hsp70Bb	210	213	189	1751	1416	1891	3.31248	3.24832	3.04794	24.4295	19.6346	26.2838	5.72142e-82	4.76462e-79	2.90244	up
FBgn0051148	Gba1a	73	101	55	668	680	671	2.15758	2.96476	1.65962	18.2903	18.4856	18.3048	3.60943e-53	1.11645e-50	2.91155	up
FBgn0051410	Npc2e	1768	1341	1218	11275	13185	13074	199.273	151.096	136.833	1147.45	1333.31	1324.48	2.0197e-85	1.82211e-82	2.9707	up
FBgn0043791	phu	5	12	5	94	114	120	0.128715	0.279918	0.139808	1.93918	2.37626	2.41965	1.0003e-25	9.25575e-24	3.09617	up
FBgn0013277	Hsp70Ba	139	119	167	1326	1575	1371	2.19524	1.81077	2.68129	18.4439	21.7673	18.999	1.93391e-92	2.09365e-89	3.16461	up
FBgn0013279	Hsp70Bc	36	47	41	422	545	441	0.553138	0.699978	0.655863	5.7459	7.35996	5.99165	1.19142e-62	4.77715e-60	3.2375	up
FBgn0034329	IM1	18	6	2	614	668	618	7.84446	2.95602	1.22269	209.024	230.954	208.632	4.07967e-18	2.21942e-16	3.25637	up
FBgn0039438	TwdlO	119	113	97	1406	1368	1265	6.68102	6.08405	5.43114	66.1744	64.7448	59.6239	2.14447e-142	1.1608e-138	3.47703	up
FBgn0003057	CG10598	11	8	2	168	167	150	0.327191	0.237414	0.0875012	4.5188	4.49851	4.03353	3.34071e-39	5.56409e-37	3.68462	up
FBgn0035697	CG10163	5	0	1	99	98	89	0.278814	0	0.0751057	4.51201	4.49843	4.068	2.07679e-30	2.55492e-28	3.76663	up
FBgn0034511	GNBP-like3	0	0	1	75	81	98	0	0	0.22974	9.90544	10.8586	12.9629	1.45786e-30	1.81411e-28	3.9999	up
FBgn0040734	CG15065	0	0	0	86	69	78	0	0	0	569.93	473.821	489.3	9.82094e-30	1.14324e-27	4.0005	up
FBgn0033733	CG8834	2	2	4	118	122	129	0.0731166	0.0726355	0.120716	2.79593	2.87963	3.03381	5.57937e-38	9.01526e-36	4.01172	up
FBgn0283461	Drs	83	88	94	1714	1826	1831	33.4377	35.1988	36.5132	514.313	561.625	548.479	1.1571e-215	1.25268e-211	4.18182	up
FBgn0025583	IM2	4	2	5	163	187	205	1.75042	1.14632	2.393	51.349	60.0144	64.1083	5.4828e-49	1.38039e-46	4.34182	up
FBgn0040653	IM4	1	0	0	160	125	107	0.3359	0	0	30.5767	24.4212	20.6768	1.63791e-39	2.77062e-37	4.47073	up
FBgn0040736	IM3	12	17	17	870	700	727	11.4423	16.7641	15.3812	469.965	399.513	398.296	1.70592e-117	3.69366e-114	5.05961	up
